# Supplementary material for: Charting the transcriptional landscape of cells of renin lineage following podocyte depletion
Source: PLoS One. 2017 Dec 12;12(12):e0189084. doi: 10.1371/journal.pone.0189084 (PMC5726629; doi:10.1371/journal.pone.0189084)
Supplement: S1 Table — (XLSX) [file pone.0189084.s002.xlsx]

## Sheet: Sheet1
S1 Table. Top 100 most significantly differentially expressed genes as depicted in heatmap (Fig 2b). FDR: false discovery rate.
ILLUMINA ID	Gene Symbol	P-value	FDR	Log2[D5/Base]
ILMN_1251401	SLC22A12	2.08e-11	5.34e-07	-1.35542
ILMN_2715042	SDC3	4.15e-11	5.34e-07	2.32766
ILMN_2700848	ARRB2	1.39e-10	1.19e-06	1.91578
ILMN_2651715	AXL	3.12e-10	1.81e-06	2.0786
ILMN_2619620	C1QB	3.62e-10	1.81e-06	2.51871
ILMN_2663249	SLAMF9	4.51e-10	1.81e-06	1.84854
ILMN_2631161	FCGR4	5e-10	1.81e-06	2.132
ILMN_2501489	WAS	6.33e-10	1.81e-06	2.27129
ILMN_2655359	ABCC2	7.78e-10	1.81e-06	-1.04212
ILMN_1239397	LOC100047934	7.91e-10	1.81e-06	2.14586
ILMN_2834379	TGFBI	7.96e-10	1.81e-06	2.71377
ILMN_1253813	NCKAP1L	9.08e-10	1.81e-06	2.37193
ILMN_2748875	FCER1G	1.05e-09	1.81e-06	2.42021
ILMN_2639239	SERPINF1	1.07e-09	1.81e-06	1.74956
ILMN_2827780	D14ERTD668E	1.12e-09	1.81e-06	1.64119
ILMN_2773624	HEXA	1.12e-09	1.81e-06	1.75353
ILMN_2740020	MAPT	1.24e-09	1.88e-06	-0.960849
ILMN_2628822	OAS1G	1.38e-09	1.97e-06	1.96349
ILMN_2650739	ARHGAP9	1.62e-09	2.07e-06	1.99891
ILMN_2727172	ITGAX	1.64e-09	2.07e-06	1.89611
ILMN_2661733	HADHSC	1.73e-09	2.07e-06	-1.24328
ILMN_2693991	GPR65	1.77e-09	2.07e-06	1.92713
ILMN_1224077	VAV1	2.12e-09	2.36e-06	2.32272
ILMN_1216880	EMR1	2.33e-09	2.36e-06	2.15653
ILMN_1227675	SLC4A1	2.47e-09	2.36e-06	-1.13176
ILMN_2589525	CPEB3	2.5e-09	2.36e-06	-1.17773
ILMN_1242466	PSMB9	2.54e-09	2.36e-06	1.9449
ILMN_1244977	H2-DMB1	2.57e-09	2.36e-06	1.96408
ILMN_2710819	CSF1R	3e-09	2.66e-06	2.13391
ILMN_3118707	SLA	3.29e-09	2.76e-06	2.15079
ILMN_1218769	SLC2A5	3.33e-09	2.76e-06	-1.2112
ILMN_2960714	AGPAT4	3.45e-09	2.77e-06	1.6891
ILMN_1218123	AIF1	3.66e-09	2.79e-06	2.12325
ILMN_2913716	H2-AB1	3.75e-09	2.79e-06	1.75603
ILMN_2847787	EMR1	3.8e-09	2.79e-06	2.15628
ILMN_2656422	BC028528	4.27e-09	3.05e-06	1.90875
ILMN_1217341	CRYZ	4.68e-09	3.24e-06	-1.31779
ILMN_2776431	C1QA	4.83e-09	3.24e-06	2.28532
ILMN_3091003	MS4A7	4.95e-09	3.24e-06	1.97975
ILMN_1256142	MARCKS	5.15e-09	3.24e-06	2.01233
ILMN_2804487	AIF1	5.16e-09	3.24e-06	2.46856
ILMN_3006219	FYB	5.52e-09	3.34e-06	2.1608
ILMN_1219946	IL10RA	5.71e-09	3.34e-06	1.69126
ILMN_1235493	FXYD5	5.72e-09	3.34e-06	1.98262
ILMN_2967266	FXYD5	5.99e-09	3.42e-06	1.95804
ILMN_2685023	HMHA1	6.66e-09	3.72e-06	1.82781
ILMN_2653132	CLEC7A	7.25e-09	3.95e-06	2.31425
ILMN_2663130	P2RY6	7.38e-09	3.95e-06	2.17127
ILMN_1246861	CTSS	8.3e-09	4.35e-06	2.1068
ILMN_2591031	FAM129A	8.49e-09	4.36e-06	1.60647
ILMN_3143604	GNG2	1e-08	5.06e-06	1.71354
ILMN_3008858	CTSC	1.1e-08	5.35e-06	2.42118
ILMN_2837802	BC028528	1.11e-08	5.35e-06	1.52976
ILMN_2956095	RASSF4	1.12e-08	5.35e-06	1.45241
ILMN_2599154	OASL2	1.19e-08	5.36e-06	1.77912
ILMN_2715840	C1QC	1.2e-08	5.36e-06	2.46754
ILMN_2718132	AASS	1.26e-08	5.36e-06	-1.49625
ILMN_2743244	CD86	1.28e-08	5.36e-06	1.66893
ILMN_2731265	HSD11B2	1.28e-08	5.36e-06	-1.00599
ILMN_2787257	CORO1A	1.28e-08	5.36e-06	1.94365
ILMN_1227836	ARPC1B	1.29e-08	5.36e-06	2.12104
ILMN_2709211	C3AR1	1.29e-08	5.36e-06	1.88957
ILMN_3048630	SLC12A1	1.32e-08	5.38e-06	-1.33838
ILMN_2687403	FCGR3	1.36e-08	5.45e-06	2.3168
ILMN_2688894	1100001H23RIK	1.44e-08	5.69e-06	1.99972
ILMN_2606619	CLEC4A3	1.62e-08	6.24e-06	2.11258
ILMN_2625125	CX3CR1	1.65e-08	6.24e-06	1.84023
ILMN_1212938	AIF1	1.65e-08	6.24e-06	2.37756
ILMN_2873750	GLDC	1.72e-08	6.39e-06	-1.50904
ILMN_2741935	H2-EA	1.78e-08	6.39e-06	1.61495
ILMN_2910934	CD52	1.79e-08	6.39e-06	2.2131
ILMN_2671923	LY86	1.79e-08	6.39e-06	2.12069
ILMN_1229573	LINCR	1.83e-08	6.46e-06	1.44887
ILMN_1253984	ABCA9	1.88e-08	6.47e-06	1.84312
ILMN_2598622	SLAMF8	1.91e-08	6.47e-06	2.10944
ILMN_1234223	PLD4	1.91e-08	6.47e-06	2.22103
ILMN_3075043	ACSM3	1.95e-08	6.49e-06	-0.909449
ILMN_2776603	CCL9	2e-08	6.6e-06	2.59127
ILMN_2863837	ALOX5AP	2.39e-08	7.78e-06	2.07992
ILMN_1223179	H2-T23	2.43e-08	7.8e-06	1.55527
ILMN_2855590	MTAP7D1	2.58e-08	8.19e-06	1.43866
ILMN_3120510	GVIN1	2.65e-08	8.31e-06	1.75047
ILMN_2795078	UNC93B1	2.9e-08	8.97e-06	1.93966
ILMN_2714796	CORO1A	3.05e-08	9.34e-06	2.03807
ILMN_1242661	ITGB2	3.13e-08	9.46e-06	1.7221
ILMN_2685516	HCLS1	3.39e-08	9.96e-06	1.36741
ILMN_2598703	IFNAR2	3.39e-08	9.96e-06	1.09683
ILMN_2655871	AKR1C14	3.45e-08	9.96e-06	-1.43286
ILMN_1227907	GMFG	3.45e-08	9.96e-06	1.83652
ILMN_2924419	H2-Q7	3.59e-08	1.03e-05	1.39146
ILMN_2621752	IRF5	3.68e-08	1.03e-05	1.87944
ILMN_1241785	LARP2	3.69e-08	1.03e-05	-1.02157
ILMN_1223029	RAB8B	3.98e-08	1.1e-05	1.95807
ILMN_2765759	ASB2	4.15e-08	1.13e-05	1.49054
ILMN_1252076	LYZ2	4.18e-08	1.13e-05	2.58631
ILMN_1239430	MRC1	4.2e-08	1.13e-05	2.52314
ILMN_2485323	TRF	4.4e-08	1.16e-05	1.87404
ILMN_1257060	PLA2G15	4.42e-08	1.16e-05	1.89539
ILMN_2749958	LOC676420	4.63e-08	1.2e-05	1.42751
ILMN_2882088	5430435G22RIK	4.84e-08	1.24e-05	1.4577
