# Supplementary material for: Charting the transcriptional landscape of cells of renin lineage following podocyte depletion
Source: PLoS One. 2017 Dec 12;12(12):e0189084. doi: 10.1371/journal.pone.0189084 (PMC5726629; doi:10.1371/journal.pone.0189084)
Supplement: S2 Table — (XLSX) [file pone.0189084.s003.xlsx]

## Sheet: Sheet1
S2 Table. Top 100 GO annotation clusters enriched among differentially downregulated genes in CoRL following podocyte ablation.
Annotation Cluster 1	Enrichment Score: 42.94119437669639
Category	Term	Number of Genes	P-Value	Adjusted P-value	Fold Enrichment
GOTERM_BP_ALL	GO:0044281~small molecule metabolic process	227	1.6239e-62	9.70928e-59	3.25791
GOTERM_BP_ALL	GO:0006082~organic acid metabolic process	158	1.07572e-61	3.21585e-58	4.57656
GOTERM_BP_ALL	GO:0019752~carboxylic acid metabolic process	142	6.85971e-55	1.02536e-51	4.5655
GOTERM_BP_ALL	GO:0043436~oxoacid metabolic process	142	1.81215e-54	2.16697e-51	4.53113
GOTERM_BP_ALL	GO:0032787~monocarboxylic acid metabolic process	102	6.74974e-40	5.76524e-37	4.69085
GOTERM_BP_ALL	GO:0006631~fatty acid metabolic process	71	1.24923e-28	6.79015e-26	4.867
GOTERM_BP_ALL	GO:0006629~lipid metabolic process	129	1.47061e-25	5.86185e-23	2.69573
GOTERM_BP_ALL	GO:0044255~cellular lipid metabolic process	102	1.09714e-21	3.85869e-19	2.83502
Annotation Cluster 2	Enrichment Score: 27.47323286059922
Category	Term	Number of Genes	P-value	Adjusted P-value	Fold Enrichment
GOTERM_CC_ALL	GO:0005739~mitochondrion	210	4.0127e-51	2.63634e-48	3.02778
GOTERM_CC_ALL	GO:0044429~mitochondrial part	124	2.66776e-37	8.76358e-35	3.68252
GOTERM_CC_ALL	GO:0005743~mitochondrial inner membrane	74	3.64663e-28	2.9948e-26	4.60709
GOTERM_CC_ALL	GO:0005740~mitochondrial envelope	93	8.61044e-28	6.28562e-26	3.68535
GOTERM_CC_ALL	GO:0031966~mitochondrial membrane	88	8.60218e-27	5.65163e-25	3.74573
GOTERM_CC_ALL	GO:0019866~organelle inner membrane	75	1.32782e-25	7.93073e-24	4.14942
GOTERM_CC_ALL	GO:0031967~organelle envelope	111	1.37657e-21	5.0245e-20	2.6828
GOTERM_CC_ALL	GO:0031975~envelope	111	1.97979e-21	6.84589e-20	2.67031
GOTERM_CC_ALL	GO:0031090~organelle membrane	162	5.26304e-14	1.64635e-12	1.79949
Annotation Cluster 3	Enrichment Score: 26.34092607096184
Category	Term	Number of Genes	P-value	Adjusted P-value	Fold Enrichment
GOTERM_CC_ALL	GO:0070062~extracellular exosome	229	1.87264e-33	4.10108e-31	2.21267
GOTERM_CC_ALL	GO:1903561~extracellular vesicle	229	4.40415e-33	7.23382e-31	2.20033
GOTERM_CC_ALL	GO:0043230~extracellular organelle	229	6.54588e-33	8.60129e-31	2.19462
GOTERM_CC_ALL	GO:0031982~vesicle	258	2.33145e-25	1.27647e-23	1.83939
GOTERM_CC_ALL	GO:0031988~membrane-bounded vesicle	249	4.45904e-25	2.25353e-23	1.86206
GOTERM_CC_ALL	GO:0044421~extracellular region part	262	9.43369e-22	3.64584e-20	1.72686
GOTERM_CC_ALL	GO:0005576~extracellular region	276	7.75682e-18	2.54811e-16	1.58714
Annotation Cluster 4	Enrichment Score: 19.10186480079196
Category	Term	Number of Genes	P-value	Adjusted P-value	Fold Enrichment
GOTERM_BP_ALL	GO:0016054~organic acid catabolic process	53	1.63405e-29	1.08556e-26	7.05699
GOTERM_BP_ALL	GO:0046395~carboxylic acid catabolic process	49	3.09048e-28	1.53983e-25	7.37371
GOTERM_BP_ALL	GO:0044282~small molecule catabolic process	60	1.66984e-27	7.67998e-25	5.5894
GOTERM_BP_ALL	GO:0044712~single-organism catabolic process	85	8.27245e-20	2.74783e-17	3.02336
GOTERM_BP_ALL	GO:0044248~cellular catabolic process	107	1.77641e-11	2.36026e-09	1.96193
GOTERM_BP_ALL	GO:0009056~catabolic process	124	3.28497e-11	4.09184e-09	1.82814
GOTERM_BP_ALL	GO:1901575~organic substance catabolic process	119	4.7563e-11	5.80366e-09	1.84761
Annotation Cluster 5	Enrichment Score: 17.710018136444997
Category	Term	Number of Genes	P-value	Adjusted P-value	Fold Enrichment
GOTERM_BP_ALL	GO:0016054~organic acid catabolic process	53	1.63405e-29	1.08556e-26	7.05699
GOTERM_BP_ALL	GO:0006631~fatty acid metabolic process	71	1.24923e-28	6.79015e-26	4.867
GOTERM_BP_ALL	GO:0046395~carboxylic acid catabolic process	49	3.09048e-28	1.53983e-25	7.37371
GOTERM_BP_ALL	GO:0044282~small molecule catabolic process	60	1.66984e-27	7.67998e-25	5.5894
GOTERM_BP_ALL	GO:0009062~fatty acid catabolic process	26	5.37544e-16	1.50879e-13	7.96658
GOTERM_BP_ALL	GO:0006635~fatty acid beta-oxidation	24	6.552e-16	1.65978e-13	8.84584
GOTERM_BP_ALL	GO:0019395~fatty acid oxidation	28	8.81859e-16	2.04281e-13	7.1209
GOTERM_BP_ALL	GO:0034440~lipid oxidation	28	1.43523e-15	3.08198e-13	6.98127
GOTERM_BP_ALL	GO:0072329~monocarboxylic acid catabolic process	27	2.06959e-15	4.34874e-13	7.22798
GOTERM_BP_ALL	GO:0030258~lipid modification	31	1.25122e-10	1.43866e-08	4.06384
GOTERM_BP_ALL	GO:0044242~cellular lipid catabolic process	30	1.39842e-10	1.57757e-08	4.16915
GOTERM_BP_ALL	GO:0016042~lipid catabolic process	32	1.77504e-07	1.36063e-05	2.9274
Annotation Cluster 6	Enrichment Score: 17.294316464282236
Category	Term	Number of Genes	P-value	Adjusted P-value	Fold Enrichment
GOTERM_BP_ALL	GO:0016054~organic acid catabolic process	53	1.63405e-29	1.08556e-26	7.05699
GOTERM_BP_ALL	GO:0044282~small molecule catabolic process	60	1.66984e-27	7.67998e-25	5.5894
GOTERM_BP_ALL	GO:1901605~alpha-amino acid metabolic process	40	3.50942e-18	9.99183e-16	5.49876
GOTERM_BP_ALL	GO:0006520~cellular amino acid metabolic process	38	4.18702e-15	8.40772e-13	4.76063
GOTERM_BP_ALL	GO:0009063~cellular amino acid catabolic process	22	5.27029e-14	9.55469e-12	8.35074
GOTERM_BP_ALL	GO:1901565~organonitrogen compound catabolic process	41	2.20623e-13	3.87934e-11	3.93473
GOTERM_BP_ALL	GO:1901606~alpha-amino acid catabolic process	16	1.86731e-08	1.69161e-06	6.35795
Annotation Cluster 7	Enrichment Score: 14.087399028959387
Category	Term	Number of Genes	P-value	Adjusted P-value	Fold Enrichment
GOTERM_BP_ALL	GO:0044710~single-organism metabolic process	332	2.19422e-59	4.37309e-56	2.31897
GOTERM_BP_ALL	GO:0008152~metabolic process	514	4.61634e-12	7.07715e-10	1.20146
GOTERM_BP_ALL	GO:0044237~cellular metabolic process	452	1.65107e-07	1.28203e-05	1.17369
GOTERM_BP_ALL	GO:0071704~organic substance metabolic process	470	2.41726e-06	0.000141684	1.14437
GOTERM_BP_ALL	GO:0044238~primary metabolic process	420	0.007395	0.161472	1.08407
GOTERM_BP_ALL	GO:0043170~macromolecule metabolic process	256	1	1	0.732674
Annotation Cluster 8	Enrichment Score: 12.493272055830658
Category	Term	Number of Genes	P-value	Adjusted P-value	Fold Enrichment
GOTERM_CC_ALL	GO:0098590~plasma membrane region	91	8.10666e-14	2.42029e-12	2.3302
GOTERM_CC_ALL	GO:0045177~apical part of cell	52	5.12197e-13	1.402e-11	3.18371
GOTERM_CC_ALL	GO:0016324~apical plasma membrane	45	7.9782e-13	2.016e-11	3.51259
Annotation Cluster 9	Enrichment Score: 12.01122038277427
Category	Term	Number of Genes	P-value	Adjusted P-value	Fold Enrichment
GOTERM_CC_ALL	GO:0044444~cytoplasmic part	434	1.44442e-31	1.58164e-29	1.55762
GOTERM_CC_ALL	GO:0043227~membrane-bounded organelle	596	1.47724e-28	1.3865e-26	1.30943
GOTERM_CC_ALL	GO:0043226~organelle	619	1.77386e-24	8.32447e-23	1.2526
GOTERM_CC_ALL	GO:0005737~cytoplasm	537	5.10965e-24	2.23803e-22	1.33012
GOTERM_CC_ALL	GO:0044424~intracellular part	596	7.53775e-10	1.54759e-08	1.14244
GOTERM_CC_ALL	GO:0043231~intracellular membrane-bounded organelle	485	2.59509e-08	4.73604e-07	1.17927
GOTERM_CC_ALL	GO:0005622~intracellular	604	2.54435e-07	4.28624e-06	1.11095
GOTERM_CC_ALL	GO:0043229~intracellular organelle	514	3.47975e-06	5.19577e-05	1.13168
GOTERM_CC_ALL	GO:0005623~cell	696	0.000173295	0.0022747	1.04714
GOTERM_CC_ALL	GO:0044464~cell part	693	0.000384004	0.0047498	1.04494
GOTERM_CC_ALL	GO:0044422~organelle part	319	0.054709	0.359403	1.075
GOTERM_CC_ALL	GO:0044446~intracellular organelle part	311	0.060145	0.380878	1.07381
Annotation Cluster 10	Enrichment Score: 9.907000211960158
Category	Term	Number of Genes	P-value	Adjusted P-value	Fold Enrichment
GOTERM_BP_ALL	GO:0006732~coenzyme metabolic process	66	1.41737e-29	1.05931e-26	5.44967
GOTERM_BP_ALL	GO:0051186~cofactor metabolic process	72	2.81584e-29	1.68359e-26	4.90908
GOTERM_BP_ALL	GO:0006790~sulfur compound metabolic process	60	8.44978e-26	3.60866e-23	5.20787
GOTERM_BP_ALL	GO:0035383~thioester metabolic process	28	1.93426e-18	5.78246e-16	8.79123
GOTERM_BP_ALL	GO:0006637~acyl-CoA metabolic process	28	1.93426e-18	5.78246e-16	8.79123
GOTERM_BP_ALL	GO:0009108~coenzyme biosynthetic process	23	6.4328e-11	7.69234e-09	5.67894
GOTERM_BP_ALL	GO:0051188~cofactor biosynthetic process	27	7.66985e-11	8.99178e-09	4.73557
GOTERM_BP_ALL	GO:0006084~acetyl-CoA metabolic process	12	5.74105e-09	5.44852e-07	10.5235
GOTERM_BP_ALL	GO:0035384~thioester biosynthetic process	10	3.61419e-07	2.5725e-05	9.78146
GOTERM_BP_ALL	GO:0071616~acyl-CoA biosynthetic process	10	3.61419e-07	2.5725e-05	9.78146
GOTERM_BP_ALL	GO:0044272~sulfur compound biosynthetic process	17	9.53922e-07	6.13261e-05	4.50355
GOTERM_BP_ALL	GO:0006085~acetyl-CoA biosynthetic process	7	4.86122e-06	0.000274163	13.694
GOTERM_BP_ALL	GO:0061732~mitochondrial acetyl-CoA biosynthetic process from pyruvate	5	0.000145406	0.00597825	15.8949
GOTERM_BP_ALL	GO:0006086~acetyl-CoA biosynthetic process from pyruvate	5	0.000145406	0.00597825	15.8949
GOTERM_CC_ALL	GO:0045254~pyruvate dehydrogenase complex	4	0.00278428	0.0305708	12.9185
GOTERM_MF_ALL	GO:0016620~oxidoreductase activity, acting on the aldehyde or oxo group of donors, NAD or NADP as acceptor	8	0.00451832	0.0665977	3.82882
GOTERM_MF_ALL	GO:0034604~pyruvate dehydrogenase (NAD+) activity	3	0.0216557	0.218117	12.4437
GOTERM_MF_ALL	GO:0034603~pyruvate dehydrogenase [NAD(P)+] activity	3	0.0216557	0.218117	12.4437
GOTERM_MF_ALL	GO:0004738~pyruvate dehydrogenase activity	3	0.0216557	0.218117	12.4437
Annotation Cluster 11	Enrichment Score: 9.469510456713602
Category	Term	Number of Genes	P-value	Adjusted P-value	Fold Enrichment
GOTERM_BP_ALL	GO:0043648~dicarboxylic acid metabolic process	25	1.53985e-14	2.9764e-12	7.39296
GOTERM_BP_ALL	GO:0009064~glutamine family amino acid metabolic process	16	4.48742e-08	3.94563e-06	5.98395
GOTERM_BP_ALL	GO:0006536~glutamate metabolic process	11	5.64927e-08	4.75731e-06	9.99106
Annotation Cluster 12	Enrichment Score: 9.206429362378753
Category	Term	Number of Genes	P-value	Adjusted P-value	Fold Enrichment
GOTERM_BP_ALL	GO:0006820~anion transport	52	9.43616e-13	1.6119e-10	3.12637
GOTERM_BP_ALL	GO:0015711~organic anion transport	42	1.99697e-12	3.22698e-10	3.60856
GOTERM_MF_ALL	GO:0008514~organic anion transmembrane transporter activity	19	3.08065e-09	2.36886e-07	5.76657
GOTERM_BP_ALL	GO:0046942~carboxylic acid transport	31	5.4658e-08	4.73622e-06	3.15354
GOTERM_MF_ALL	GO:0008509~anion transmembrane transporter activity	26	2.92678e-07	1.7104e-05	3.31831
Annotation Cluster 13	Enrichment Score: 9.129783616563858
Category	Term	Number of Genes	P-value	Adjusted P-value	Fold Enrichment
GOTERM_BP_ALL	GO:0044283~small molecule biosynthetic process	57	2.85733e-14	5.33118e-12	3.18596
GOTERM_BP_ALL	GO:0016053~organic acid biosynthetic process	39	1.18492e-12	1.96799e-10	3.90488
GOTERM_BP_ALL	GO:0046394~carboxylic acid biosynthetic process	33	1.05697e-09	1.08959e-07	3.54113
GOTERM_BP_ALL	GO:0008610~lipid biosynthetic process	54	1.14186e-09	1.15715e-07	2.51985
GOTERM_BP_ALL	GO:0072330~monocarboxylic acid biosynthetic process	24	4.27022e-07	2.96876e-05	3.46797
GOTERM_BP_ALL	GO:0006633~fatty acid biosynthetic process	19	9.53947e-06	0.000504623	3.45146
Annotation Cluster 14	Enrichment Score: 9.034974831226755
Category	Term	Number of Genes	P-value	Adjusted P-value	Fold Enrichment
GOTERM_MF_ALL	GO:0022804~active transmembrane transporter activity	62	7.86265e-21	2.29747e-18	4.06056
GOTERM_MF_ALL	GO:0015291~secondary active transmembrane transporter activity	47	7.0629e-19	1.71982e-16	4.81359
GOTERM_MF_ALL	GO:0022857~transmembrane transporter activity	101	3.52048e-18	7.34775e-16	2.54415
GOTERM_MF_ALL	GO:0005215~transporter activity	117	1.38808e-17	2.53499e-15	2.29277
GOTERM_MF_ALL	GO:0022891~substrate-specific transmembrane transporter activity	92	2.27265e-16	3.60822e-14	2.55254
GOTERM_BP_ALL	GO:0006811~ion transport	117	5.6731e-16	1.44329e-13	2.19758
GOTERM_MF_ALL	GO:0022892~substrate-specific transporter activity	99	8.2459e-15	1.20026e-12	2.30266
GOTERM_MF_ALL	GO:0015293~symporter activity	31	7.49128e-14	9.12392e-12	5.35768
GOTERM_BP_ALL	GO:0044765~single-organism transport	197	2.13064e-12	3.35238e-10	1.60168
GOTERM_BP_ALL	GO:0006810~transport	250	6.07979e-12	9.08779e-10	1.47005
GOTERM_BP_ALL	GO:0055085~transmembrane transport	86	1.19177e-11	1.69657e-09	2.18495
GOTERM_BP_ALL	GO:1902578~single-organism localization	203	1.53929e-11	2.14033e-09	1.55268
GOTERM_BP_ALL	GO:0051234~establishment of localization	254	2.1829e-11	2.83731e-09	1.44609
GOTERM_MF_ALL	GO:0015075~ion transmembrane transporter activity	71	8.16096e-11	8.51655e-09	2.31283
GOTERM_MF_ALL	GO:0015294~solute:cation symporter activity	18	9.00456e-08	5.48151e-06	4.97746
GOTERM_BP_ALL	GO:0051179~localization	286	1.23179e-07	9.95249e-06	1.29352
GOTERM_BP_ALL	GO:0006812~cation transport	69	2.52674e-07	1.91231e-05	1.92834
GOTERM_CC_ALL	GO:0031226~intrinsic component of plasma membrane	93	5.1584e-07	8.47264e-06	1.70053
GOTERM_MF_ALL	GO:0008324~cation transmembrane transporter activity	50	5.50166e-07	2.97697e-05	2.16788
GOTERM_MF_ALL	GO:0015077~monovalent inorganic cation transmembrane transporter activity	35	5.6486e-07	2.94732e-05	2.62366
GOTERM_CC_ALL	GO:0044459~plasma membrane part	145	1.21978e-06	1.95461e-05	1.47032
GOTERM_CC_ALL	GO:0005887~integral component of plasma membrane	88	1.29917e-06	2.03225e-05	1.69423
GOTERM_BP_ALL	GO:0006814~sodium ion transport	24	1.99349e-06	0.000121616	3.17897
GOTERM_BP_ALL	GO:0071702~organic substance transport	142	2.1919e-06	0.000131045	1.45853
GOTERM_MF_ALL	GO:0022890~inorganic cation transmembrane transporter activity	43	3.23866e-06	0.000143374	2.18399
GOTERM_MF_ALL	GO:0015370~solute:sodium symporter activity	12	3.58622e-06	0.000149688	5.97295
GOTERM_MF_ALL	GO:0015081~sodium ion transmembrane transporter activity	19	3.97578e-06	0.000161338	3.66557
GOTERM_BP_ALL	GO:0030001~metal ion transport	58	6.06505e-06	0.000332633	1.87665
GOTERM_BP_ALL	GO:0015672~monovalent inorganic cation transport	37	1.14103e-05	0.000593066	2.2298
GOTERM_MF_ALL	GO:0046873~metal ion transmembrane transporter activity	33	0.000211633	0.00604495	2.02785
GOTERM_CC_ALL	GO:0071944~cell periphery	225	0.624208	0.963026	0.987823
GOTERM_CC_ALL	GO:0005886~plasma membrane	220	0.632467	0.963894	0.986489
Annotation Cluster 15	Enrichment Score: 8.606354414015968
Category	Term	Number of Genes	P-value	Adjusted P-value	Fold Enrichment
GOTERM_CC_ALL	GO:0005903~brush border	29	1.99229e-13	5.68945e-12	5.5916
GOTERM_CC_ALL	GO:0031526~brush border membrane	21	1.13491e-12	2.76151e-11	7.75112
GOTERM_CC_ALL	GO:0098862~cluster of actin-based cell projections	30	9.93506e-11	2.17578e-09	4.23558
GOTERM_CC_ALL	GO:0031253~cell projection membrane	31	1.7941e-06	2.74118e-05	2.68775
GOTERM_CC_ALL	GO:0044463~cell projection part	62	0.0023062	0.0258148	1.47098
Annotation Cluster 16	Enrichment Score: 8.372810192898564
Category	Term	Number of Genes	P-value	Adjusted P-value	Fold Enrichment
GOTERM_BP_ALL	GO:0045333~cellular respiration	29	1.00983e-11	1.47262e-09	4.7891
GOTERM_BP_ALL	GO:0015980~energy derivation by oxidation of organic compounds	36	1.73167e-11	2.3531e-09	3.83073
GOTERM_BP_ALL	GO:0009060~aerobic respiration	16	5.52837e-08	4.72201e-06	5.89723
GOTERM_BP_ALL	GO:0022900~electron transport chain	16	2.56959e-07	1.92043e-05	5.28453
GOTERM_BP_ALL	GO:0022904~respiratory electron transport chain	15	5.50522e-07	3.65724e-05	5.37291
Annotation Cluster 17	Enrichment Score: 6.311690046671832
Category	Term	Number of Genes	P-value	Adjusted P-value	Fold Enrichment
GOTERM_CC_ALL	GO:1990204~oxidoreductase complex	25	5.42341e-13	1.42528e-11	6.39531
GOTERM_CC_ALL	GO:0098798~mitochondrial protein complex	30	3.85353e-12	8.73036e-11	4.81436
GOTERM_CC_ALL	GO:0070469~respiratory chain	21	1.1184e-10	2.37029e-09	6.16566
GOTERM_CC_ALL	GO:0005746~mitochondrial respiratory chain	19	1.13715e-09	2.26397e-08	6.1363
GOTERM_CC_ALL	GO:0044455~mitochondrial membrane part	29	3.36427e-09	6.50096e-08	3.7652
GOTERM_CC_ALL	GO:0098803~respiratory chain complex	18	6.79907e-09	1.27628e-07	5.88692
GOTERM_CC_ALL	GO:0098800~inner mitochondrial membrane protein complex	21	5.90213e-08	1.04803e-06	4.37563
GOTERM_CC_ALL	GO:0045271~respiratory chain complex I	13	1.53415e-07	2.65247e-06	7.14642
GOTERM_CC_ALL	GO:0005747~mitochondrial respiratory chain complex I	13	1.53415e-07	2.65247e-06	7.14642
GOTERM_CC_ALL	GO:0030964~NADH dehydrogenase complex	13	1.53415e-07	2.65247e-06	7.14642
GOTERM_MF_ALL	GO:0016651~oxidoreductase activity, acting on NAD(P)H	15	5.00429e-06	0.000192384	4.49771
GOTERM_MF_ALL	GO:0016655~oxidoreductase activity, acting on NAD(P)H, quinone or similar compound as acceptor	11	9.05051e-06	0.00033899	6.08356
GOTERM_MF_ALL	GO:0008137~NADH dehydrogenase (ubiquinone) activity	7	0.00245073	0.0417796	4.97746
GOTERM_MF_ALL	GO:0050136~NADH dehydrogenase (quinone) activity	7	0.00245073	0.0417796	4.97746
GOTERM_MF_ALL	GO:0003954~NADH dehydrogenase activity	7	0.00284277	0.047212	4.8392
GOTERM_CC_ALL	GO:0098796~membrane protein complex	55	0.0124131	0.112133	1.38773
GOTERM_CC_ALL	GO:1902494~catalytic complex	44	0.404147	0.893323	1.06645
Annotation Cluster 18	Enrichment Score: 6.270093611865668
Category	Term	Number of Genes	P-value	Adjusted P-value	Fold Enrichment
GOTERM_BP_ALL	GO:0006091~generation of precursor metabolites and energy	50	1.35476e-15	2.94986e-13	3.80715
GOTERM_BP_ALL	GO:0019637~organophosphate metabolic process	80	2.6674e-10	2.95341e-08	2.12596
GOTERM_BP_ALL	GO:0055086~nucleobase-containing small molecule metabolic process	61	1.02851e-09	1.07885e-07	2.36125
GOTERM_BP_ALL	GO:0006753~nucleoside phosphate metabolic process	57	2.47431e-09	2.46565e-07	2.3921
GOTERM_BP_ALL	GO:0009117~nucleotide metabolic process	56	3.65655e-09	3.58402e-07	2.38956
GOTERM_BP_ALL	GO:1901657~glycosyl compound metabolic process	40	5.92629e-09	5.53645e-07	2.88179
GOTERM_BP_ALL	GO:0042278~purine nucleoside metabolic process	35	1.66486e-08	1.53142e-06	3.03793
GOTERM_BP_ALL	GO:0009116~nucleoside metabolic process	36	1.24603e-07	9.9333e-06	2.74938
GOTERM_BP_ALL	GO:0046128~purine ribonucleoside metabolic process	33	1.30523e-07	1.02683e-05	2.90398
GOTERM_BP_ALL	GO:0009119~ribonucleoside metabolic process	34	2.64666e-07	1.95361e-05	2.76256
GOTERM_BP_ALL	GO:0009205~purine ribonucleoside triphosphate metabolic process	28	2.75842e-07	1.98704e-05	3.15084
GOTERM_BP_ALL	GO:0009199~ribonucleoside triphosphate metabolic process	28	5.07502e-07	3.44807e-05	3.05618
GOTERM_BP_ALL	GO:0009144~purine nucleoside triphosphate metabolic process	28	6.09268e-07	4.00302e-05	3.03017
GOTERM_BP_ALL	GO:0046034~ATP metabolic process	26	6.77619e-07	4.40369e-05	3.17897
GOTERM_BP_ALL	GO:0009141~nucleoside triphosphate metabolic process	29	1.29204e-06	7.96374e-05	2.84757
GOTERM_BP_ALL	GO:0009167~purine ribonucleoside monophosphate metabolic process	27	2.16112e-06	0.00013051	2.90957
GOTERM_BP_ALL	GO:0009126~purine nucleoside monophosphate metabolic process	27	2.3387e-06	0.000138437	2.89729
GOTERM_BP_ALL	GO:0009161~ribonucleoside monophosphate metabolic process	27	5.35999e-06	0.000299464	2.76878
GOTERM_BP_ALL	GO:0009123~nucleoside monophosphate metabolic process	27	9.58945e-06	0.000502818	2.68226
GOTERM_BP_ALL	GO:0072521~purine-containing compound metabolic process	41	3.05257e-05	0.00151981	2.03256
GOTERM_BP_ALL	GO:0009259~ribonucleotide metabolic process	38	3.63843e-05	0.00173885	2.08727
GOTERM_BP_ALL	GO:0009150~purine ribonucleotide metabolic process	37	3.89696e-05	0.00184753	2.10509
GOTERM_BP_ALL	GO:1901135~carbohydrate derivative metabolic process	70	4.12608e-05	0.00194066	1.64988
GOTERM_BP_ALL	GO:0006163~purine nucleotide metabolic process	38	5.65622e-05	0.00257831	2.04315
GOTERM_BP_ALL	GO:0019693~ribose phosphate metabolic process	38	5.91735e-05	0.00267678	2.03884
GOTERM_BP_ALL	GO:0006119~oxidative phosphorylation	12	7.23431e-05	0.0031755	4.42292
GOTERM_BP_ALL	GO:0009185~ribonucleoside diphosphate metabolic process	12	0.000712665	0.0236624	3.429
GOTERM_BP_ALL	GO:0009132~nucleoside diphosphate metabolic process	12	0.00320671	0.0825117	2.85216
Annotation Cluster 19	Enrichment Score: 6.036786827312348
Category	Term	Number of Genes	P-value	Adjusted P-value	Fold Enrichment
GOTERM_BP_ALL	GO:0006749~glutathione metabolic process	18	2.42463e-11	3.08444e-09	8.1745
GOTERM_MF_ALL	GO:0004364~glutathione transferase activity	9	3.67396e-05	0.00119212	6.78745
GOTERM_MF_ALL	GO:0016765~transferase activity, transferring alkyl or aryl (other than methyl) groups	10	0.000870683	0.018541	3.95037
Annotation Cluster 20	Enrichment Score: 5.0751688758703
Category	Term	Number of Genes	P-value	Adjusted P-value	Fold Enrichment
GOTERM_BP_ALL	GO:1990267~response to transition metal nanoparticle	20	1.09592e-06	6.89713e-05	3.82433
GOTERM_BP_ALL	GO:0010038~response to metal ion	33	2.86256e-06	0.000166154	2.52786
GOTERM_BP_ALL	GO:0010035~response to inorganic substance	41	0.000189653	0.0075318	1.86864
Annotation Cluster 21	Enrichment Score: 4.834282158419873
Category	Term	Number of Genes	P-value	Adjusted P-value	Fold Enrichment
GOTERM_MF_ALL	GO:0000062~fatty-acyl-CoA binding	12	6.93869e-08	4.40757e-06	8.53279
GOTERM_MF_ALL	GO:0009055~electron carrier activity	16	3.37502e-07	1.89649e-05	5.17139
GOTERM_MF_ALL	GO:0016627~oxidoreductase activity, acting on the CH-CH group of donors	12	1.14824e-05	0.000409084	5.33299
GOTERM_BP_ALL	GO:0055088~lipid homeostasis	17	3.44546e-05	0.00165997	3.43127
GOTERM_BP_ALL	GO:0033539~fatty acid beta-oxidation using acyl-CoA dehydrogenase	7	8.67205e-05	0.00375037	8.90113
GOTERM_MF_ALL	GO:0003995~acyl-CoA dehydrogenase activity	6	0.000424165	0.0104507	8.78375
GOTERM_MF_ALL	GO:0052890~oxidoreductase activity, acting on the CH-CH group of donors, with a flavin as acceptor	6	0.000424165	0.0104507	8.78375
Annotation Cluster 22	Enrichment Score: 4.768461771639474
Category	Term	Number of Genes	P-value	Adjusted P-value	Fold Enrichment
GOTERM_MF_ALL	GO:0016408~C-acyltransferase activity	10	4.87994e-08	3.24072e-06	11.8511
GOTERM_MF_ALL	GO:0016747~transferase activity, transferring acyl groups other than amino-acyl groups	22	0.000281063	0.00730695	2.44429
GOTERM_MF_ALL	GO:0016746~transferase activity, transferring acyl groups	24	0.000360908	0.00905156	2.28849
Annotation Cluster 23	Enrichment Score: 4.761204694638203
Category	Term	Number of Genes	P-value	Adjusted P-value	Fold Enrichment
GOTERM_CC_ALL	GO:0042579~microbody	29	1.29889e-12	3.04766e-11	5.2033
GOTERM_CC_ALL	GO:0005777~peroxisome	29	1.29889e-12	3.04766e-11	5.2033
GOTERM_CC_ALL	GO:0044439~peroxisomal part	11	0.000430583	0.00522618	3.94733
GOTERM_CC_ALL	GO:0044438~microbody part	11	0.000430583	0.00522618	3.94733
GOTERM_CC_ALL	GO:0005778~peroxisomal membrane	8	0.00617973	0.0616532	3.62625
GOTERM_CC_ALL	GO:0031903~microbody membrane	8	0.00617973	0.0616532	3.62625
GOTERM_CC_ALL	GO:0031907~microbody lumen	4	0.0260965	0.214389	6.07931
GOTERM_CC_ALL	GO:0005782~peroxisomal matrix	4	0.0260965	0.214389	6.07931
Annotation Cluster 24	Enrichment Score: 4.522212489069495
Category	Term	Number of Genes	P-value	Adjusted P-value	Fold Enrichment
GOTERM_MF_ALL	GO:0042802~identical protein binding	88	1.41549e-06	6.89318e-05	1.68598
GOTERM_MF_ALL	GO:0042803~protein homodimerization activity	58	1.72432e-05	0.000599643	1.80885
GOTERM_MF_ALL	GO:0046983~protein dimerization activity	72	0.00111132	0.0223104	1.46157
Annotation Cluster 25	Enrichment Score: 4.376862026103752
Category	Term	Number of Genes	P-value	Adjusted P-value	Fold Enrichment
GOTERM_MF_ALL	GO:0016829~lyase activity	27	1.14468e-08	8.36187e-07	3.77504
GOTERM_MF_ALL	GO:0016836~hydro-lyase activity	11	2.91677e-05	0.000990547	5.36785
GOTERM_MF_ALL	GO:0016835~carbon-oxygen lyase activity	11	0.000456336	0.0110528	3.91086
GOTERM_MF_ALL	GO:0004089~carbonate dehydratase activity	4	0.0204024	0.209653	6.63661
Annotation Cluster 26	Enrichment Score: 3.894869840921413
Category	Term	Number of Genes	P-value	Adjusted P-value	Fold Enrichment
GOTERM_BP_ALL	GO:0009069~serine family amino acid metabolic process	12	4.45384e-07	3.06082e-05	7.26622
GOTERM_BP_ALL	GO:1901607~alpha-amino acid biosynthetic process	12	4.74058e-05	0.00219485	4.62396
GOTERM_BP_ALL	GO:0009070~serine family amino acid biosynthetic process	6	0.000198997	0.0077471	10.1727
GOTERM_BP_ALL	GO:0006544~glycine metabolic process	6	0.00038409	0.0135791	8.97592
GOTERM_BP_ALL	GO:0006545~glycine biosynthetic process	3	0.0207876	0.334003	12.7159
Annotation Cluster 27	Enrichment Score: 3.855586325069631
Category	Term	Number of Genes	P-value	Adjusted P-value	Fold Enrichment
GOTERM_BP_ALL	GO:0042558~pteridine-containing compound metabolic process	12	2.78144e-08	2.48212e-06	9.24792
GOTERM_BP_ALL	GO:0006730~one-carbon metabolic process	11	1.08814e-06	6.921e-05	7.5608
GOTERM_BP_ALL	GO:0006760~folic acid-containing compound metabolic process	9	4.5254e-06	0.000257656	8.80331
GOTERM_BP_ALL	GO:0046653~tetrahydrofolate metabolic process	7	0.000117396	0.00489671	8.47726
GOTERM_MF_ALL	GO:0043177~organic acid binding	7	0.000472356	0.0112522	6.70043
GOTERM_MF_ALL	GO:0005542~folic acid binding	5	0.00186395	0.0330916	8.88832
GOTERM_MF_ALL	GO:0072341~modified amino acid binding	10	0.0036137	0.056466	3.23212
GOTERM_BP_ALL	GO:0035999~tetrahydrofolate interconversion	4	0.0101692	0.205265	8.47726
GOTERM_MF_ALL	GO:0016742~hydroxymethyl-, formyl- and related transferase activity	3	0.0383283	0.332995	9.33274
Annotation Cluster 28	Enrichment Score: 3.7159423576433146
Category	Term	Number of Genes	P-value	Adjusted P-value	Fold Enrichment
GOTERM_MF_ALL	GO:0016408~C-acyltransferase activity	10	4.87994e-08	3.24072e-06	11.8511
GOTERM_MF_ALL	GO:0016405~CoA-ligase activity	7	1.58798e-06	7.48372e-05	15.8374
GOTERM_MF_ALL	GO:0016878~acid-thiol ligase activity	7	0.000229516	0.00630758	7.5744
GOTERM_MF_ALL	GO:0003996~acyl-CoA ligase activity	4	0.000605363	0.0137284	19.9098
GOTERM_MF_ALL	GO:0047760~butyrate-CoA ligase activity	4	0.00117459	0.0232472	16.5915
GOTERM_MF_ALL	GO:0004321~fatty-acyl-CoA synthase activity	4	0.00117459	0.0232472	16.5915
GOTERM_MF_ALL	GO:0016877~ligase activity, forming carbon-sulfur bonds	7	0.00376518	0.0581465	4.5845
GOTERM_MF_ALL	GO:0015645~fatty acid ligase activity	4	0.0334824	0.304538	5.53051
Annotation Cluster 29	Enrichment Score: 3.6983852071194088
Category	Term	Number of Genes	P-value	Adjusted P-value	Fold Enrichment
GOTERM_MF_ALL	GO:0015144~carbohydrate transmembrane transporter activity	10	4.23804e-05	0.00131656	5.78775
GOTERM_MF_ALL	GO:1901476~carbohydrate transporter activity	10	4.23804e-05	0.00131656	5.78775
GOTERM_MF_ALL	GO:0005355~glucose transmembrane transporter activity	7	0.000229516	0.00630758	7.5744
GOTERM_MF_ALL	GO:0015149~hexose transmembrane transporter activity	7	0.000295712	0.00755202	7.2588
GOTERM_MF_ALL	GO:0015145~monosaccharide transmembrane transporter activity	7	0.000295712	0.00755202	7.2588
GOTERM_MF_ALL	GO:0051119~sugar transmembrane transporter activity	7	0.00178982	0.0321866	5.27913
Annotation Cluster 30	Enrichment Score: 3.4779315031840197
Category	Term	Number of Genes	P-value	Adjusted P-value	Fold Enrichment
GOTERM_BP_ALL	GO:0015718~monocarboxylic acid transport	17	1.50377e-05	0.000774796	3.6639
GOTERM_BP_ALL	GO:0006869~lipid transport	25	0.000880937	0.0290091	2.10528
GOTERM_BP_ALL	GO:0010876~lipid localization	26	0.00278022	0.0738416	1.90008
Annotation Cluster 31	Enrichment Score: 3.4519208378875628
Category	Term	Number of Genes	P-value	Adjusted P-value	Fold Enrichment
GOTERM_BP_ALL	GO:0019359~nicotinamide nucleotide biosynthetic process	7	4.44261e-05	0.00207308	9.89014
GOTERM_BP_ALL	GO:0019363~pyridine nucleotide biosynthetic process	7	4.44261e-05	0.00207308	9.89014
GOTERM_BP_ALL	GO:0072525~pyridine-containing compound biosynthetic process	7	6.27811e-05	0.00281843	9.36961
GOTERM_BP_ALL	GO:0019674~NAD metabolic process	9	0.000232739	0.00882521	5.32293
GOTERM_BP_ALL	GO:0009435~NAD biosynthetic process	5	0.00172161	0.0492478	9.08278
GOTERM_BP_ALL	GO:0006739~NADP metabolic process	5	0.039135	0.486616	3.8533
Annotation Cluster 32	Enrichment Score: 3.3785999322337026
Category	Term	Number of Genes	P-value	Adjusted P-value	Fold Enrichment
GOTERM_CC_ALL	GO:0005759~mitochondrial matrix	58	1.7953e-23	7.37194e-22	4.89722
GOTERM_CC_ALL	GO:0031974~membrane-enclosed lumen	147	0.301725	0.830365	1.04687
GOTERM_CC_ALL	GO:0070013~intracellular organelle lumen	135	0.633817	0.96373	0.98309
GOTERM_CC_ALL	GO:0043233~organelle lumen	135	0.651774	0.967647	0.979501
GOTERM_CC_ALL	GO:0005654~nucleoplasm	57	0.999985	1	0.633425
GOTERM_CC_ALL	GO:0044428~nuclear part	96	0.999997	1	0.684237
GOTERM_CC_ALL	GO:0031981~nuclear lumen	77	1	1	0.633786
Annotation Cluster 33	Enrichment Score: 3.3098306999808313
Category	Term	Number of Genes	P-value	Adjusted P-value	Fold Enrichment
GOTERM_BP_ALL	GO:0022900~electron transport chain	16	2.56959e-07	1.92043e-05	5.28453
GOTERM_BP_ALL	GO:0022904~respiratory electron transport chain	15	5.50522e-07	3.65724e-05	5.37291
GOTERM_BP_ALL	GO:0006119~oxidative phosphorylation	12	7.23431e-05	0.0031755	4.42292
GOTERM_BP_ALL	GO:0042773~ATP synthesis coupled electron transport	9	0.000885398	0.0289944	4.40166
GOTERM_CC_ALL	GO:0005750~mitochondrial respiratory chain complex III	4	0.00563031	0.058077	10.3348
GOTERM_CC_ALL	GO:0045275~respiratory chain complex III	4	0.0075212	0.0723985	9.39529
GOTERM_BP_ALL	GO:0042775~mitochondrial ATP synthesis coupled electron transport	7	0.00978661	0.201034	3.78771
GOTERM_BP_ALL	GO:0006122~mitochondrial electron transport, ubiquinol to cytochrome c	4	0.0128392	0.241141	7.82516
GOTERM_CC_ALL	GO:0070069~cytochrome complex	5	0.0337565	0.256848	4.03704
Annotation Cluster 34	Enrichment Score: 3.278324460225474
Category	Term	Number of Genes	P-value	Adjusted P-value	Fold Enrichment
GOTERM_BP_ALL	GO:0042558~pteridine-containing compound metabolic process	12	2.78144e-08	2.48212e-06	9.24792
GOTERM_BP_ALL	GO:0046146~tetrahydrobiopterin metabolic process	4	0.00424006	0.103301	11.303
GOTERM_BP_ALL	GO:0042559~pteridine-containing compound biosynthetic process	4	0.0230388	0.355721	6.35795
GOTERM_BP_ALL	GO:0006729~tetrahydrobiopterin biosynthetic process	3	0.0283531	0.400599	10.8993
Annotation Cluster 35	Enrichment Score: 3.2413560503517758
Category	Term	Number of Genes	P-value	Adjusted P-value	Fold Enrichment
GOTERM_BP_ALL	GO:0044699~single-organism process	604	3.92246e-07	2.75906e-05	1.09485
GOTERM_BP_ALL	GO:0044763~single-organism cellular process	532	0.000623709	0.0208547	1.07927
GOTERM_BP_ALL	GO:0009987~cellular process	627	0.771599	0.999458	0.992082
Annotation Cluster 36	Enrichment Score: 3.0494801561957416
Category	Term	Number of Genes	P-value	Adjusted P-value	Fold Enrichment
GOTERM_MF_ALL	GO:0005342~organic acid transmembrane transporter activity	18	3.29803e-06	0.000141709	3.8954
GOTERM_MF_ALL	GO:0015370~solute:sodium symporter activity	12	3.58622e-06	0.000149688	5.97295
GOTERM_MF_ALL	GO:0046943~carboxylic acid transmembrane transporter activity	16	4.09024e-05	0.00129828	3.55533
GOTERM_MF_ALL	GO:0015171~amino acid transmembrane transporter activity	11	0.00132313	0.025131	3.422
GOTERM_MF_ALL	GO:0005343~organic acid:sodium symporter activity	6	0.00152824	0.0282405	6.78745
GOTERM_MF_ALL	GO:0005326~neurotransmitter transporter activity	6	0.00230828	0.0398619	6.22183
GOTERM_BP_ALL	GO:0006865~amino acid transport	11	0.00723537	0.158844	2.71602
GOTERM_MF_ALL	GO:0005328~neurotransmitter:sodium symporter activity	5	0.00745147	0.0988379	6.22183
GOTERM_MF_ALL	GO:0005283~sodium:amino acid symporter activity	4	0.00833593	0.108969	9.04993
GOTERM_MF_ALL	GO:0015175~neutral amino acid transmembrane transporter activity	6	0.013793	0.154394	4.14788
GOTERM_MF_ALL	GO:0005416~cation:amino acid symporter activity	4	0.0204024	0.209653	6.63661
Annotation Cluster 37	Enrichment Score: 3.0409955907552
Category	Term	Number of Genes	P-value	Adjusted P-value	Fold Enrichment
GOTERM_BP_ALL	GO:1901615~organic hydroxy compound metabolic process	38	2.71403e-07	1.9789e-05	2.57709
GOTERM_BP_ALL	GO:0008202~steroid metabolic process	30	5.12862e-07	3.44534e-05	2.91204
GOTERM_BP_ALL	GO:0006694~steroid biosynthetic process	20	3.32211e-06	0.000190972	3.55689
GOTERM_BP_ALL	GO:0006066~alcohol metabolic process	27	6.73548e-06	0.000366038	2.73569
GOTERM_BP_ALL	GO:1901617~organic hydroxy compound biosynthetic process	18	0.00033874	0.0121287	2.72483
GOTERM_BP_ALL	GO:0010893~positive regulation of steroid biosynthetic process	7	0.000421193	0.0146221	6.84702
GOTERM_BP_ALL	GO:0006695~cholesterol biosynthetic process	8	0.0013118	0.0390564	4.7315
GOTERM_BP_ALL	GO:0008203~cholesterol metabolic process	13	0.00149288	0.0441115	2.9519
GOTERM_BP_ALL	GO:1902653~secondary alcohol biosynthetic process	8	0.00150799	0.0441128	4.62396
GOTERM_BP_ALL	GO:0045940~positive regulation of steroid metabolic process	7	0.00188407	0.053014	5.23596
GOTERM_BP_ALL	GO:1902652~secondary alcohol metabolic process	13	0.00216991	0.0594252	2.82575
GOTERM_BP_ALL	GO:0016125~sterol metabolic process	13	0.00250292	0.0676223	2.77826
GOTERM_BP_ALL	GO:0016126~sterol biosynthetic process	8	0.0032089	0.0822126	4.06909
GOTERM_BP_ALL	GO:0046165~alcohol biosynthetic process	11	0.00589173	0.133784	2.7975
GOTERM_BP_ALL	GO:0090181~regulation of cholesterol metabolic process	5	0.0154568	0.273896	5.08636
GOTERM_BP_ALL	GO:1902930~regulation of alcohol biosynthetic process	6	0.0175636	0.300875	3.91258
GOTERM_BP_ALL	GO:0045540~regulation of cholesterol biosynthetic process	4	0.0271771	0.390256	5.98395
GOTERM_BP_ALL	GO:0045542~positive regulation of cholesterol biosynthetic process	3	0.0368337	0.468513	9.53692
GOTERM_BP_ALL	GO:0090205~positive regulation of cholesterol metabolic process	3	0.0368337	0.468513	9.53692
GOTERM_BP_ALL	GO:1902932~positive regulation of alcohol biosynthetic process	4	0.0595719	0.601631	4.42292
Annotation Cluster 38	Enrichment Score: 2.969916798235099
Category	Term	Number of Genes	P-value	Adjusted P-value	Fold Enrichment
GOTERM_BP_ALL	GO:0033559~unsaturated fatty acid metabolic process	16	6.55067e-05	0.0029187	3.4194
GOTERM_BP_ALL	GO:0001676~long-chain fatty acid metabolic process	14	9.46787e-05	0.00403548	3.7088
GOTERM_BP_ALL	GO:0006690~icosanoid metabolic process	14	0.000215334	0.00832632	3.42351
GOTERM_BP_ALL	GO:0019369~arachidonic acid metabolic process	11	0.000236005	0.00883646	4.23863
GOTERM_MF_ALL	GO:0008392~arachidonic acid epoxygenase activity	9	0.000506983	0.0118787	4.76565
GOTERM_MF_ALL	GO:0008395~steroid hydroxylase activity	11	0.000574048	0.013228	3.80223
GOTERM_MF_ALL	GO:0008391~arachidonic acid monooxygenase activity	9	0.000677605	0.0151202	4.57114
GOTERM_MF_ALL	GO:0016705~oxidoreductase activity, acting on paired donors, with incorporation or reduction of molecular oxygen	20	0.000927029	0.0191712	2.34786
GOTERM_MF_ALL	GO:0016712~oxidoreductase activity, acting on paired donors, with incorporation or reduction of molecular oxygen, reduced flavin or flavoprotein as one donor, and incorporation of one atom of oxygen	9	0.00166875	0.030415	3.99975
GOTERM_MF_ALL	GO:0004497~monooxygenase activity	15	0.00288347	0.0473354	2.48873
GOTERM_MF_ALL	GO:0046906~tetrapyrrole binding	17	0.00291912	0.0473759	2.31194
GOTERM_MF_ALL	GO:0005506~iron ion binding	19	0.00538414	0.0765803	2.05591
GOTERM_MF_ALL	GO:0020037~heme binding	15	0.0110272	0.130343	2.1332
GOTERM_MF_ALL	GO:0070330~aromatase activity	5	0.0548835	0.418742	3.45657
Annotation Cluster 39	Enrichment Score: 2.9623981370143135
Category	Term	Number of Genes	P-value	Adjusted P-value	Fold Enrichment
GOTERM_BP_ALL	GO:0022600~digestive system process	15	2.80467e-05	0.00142012	3.89262
GOTERM_BP_ALL	GO:0007586~digestion	16	0.000195748	0.00772163	3.10617
GOTERM_BP_ALL	GO:0050892~intestinal absorption	6	0.00996011	0.202844	4.48796
GOTERM_BP_ALL	GO:0044058~regulation of digestive system process	6	0.0258562	0.379683	3.54862
Annotation Cluster 40	Enrichment Score: 2.9422941008055297
Category	Term	Number of Genes	P-value	Adjusted P-value	Fold Enrichment
GOTERM_CC_ALL	GO:0031968~organelle outer membrane	18	0.000863525	0.0102666	2.51388
GOTERM_CC_ALL	GO:0019867~outer membrane	18	0.0010951	0.0127726	2.46067
GOTERM_CC_ALL	GO:0005741~mitochondrial outer membrane	16	0.0015754	0.0180087	2.55181
Annotation Cluster 41	Enrichment Score: 2.8194533726376516
Category	Term	Number of Genes	P-value	Adjusted P-value	Fold Enrichment
GOTERM_BP_ALL	GO:0046496~nicotinamide nucleotide metabolic process	25	4.93897e-10	5.3691e-08	4.70959
GOTERM_BP_ALL	GO:0019362~pyridine nucleotide metabolic process	25	4.93897e-10	5.3691e-08	4.70959
GOTERM_BP_ALL	GO:0072524~pyridine-containing compound metabolic process	25	6.75149e-10	7.20842e-08	4.64084
GOTERM_BP_ALL	GO:0006733~oxidoreduction coenzyme metabolic process	25	5.12192e-09	4.93935e-07	4.21056
GOTERM_BP_ALL	GO:0006090~pyruvate metabolic process	18	1.09619e-07	8.97824e-06	4.92228
GOTERM_BP_ALL	GO:0046034~ATP metabolic process	26	6.77619e-07	4.40369e-05	3.17897
GOTERM_BP_ALL	GO:0009185~ribonucleoside diphosphate metabolic process	12	0.000712665	0.0236624	3.429
GOTERM_BP_ALL	GO:0046031~ADP metabolic process	11	0.000923131	0.0297239	3.58653
GOTERM_BP_ALL	GO:0044724~single-organism carbohydrate catabolic process	13	0.00100045	0.0320021	3.08984
GOTERM_BP_ALL	GO:0009135~purine nucleoside diphosphate metabolic process	11	0.00149768	0.0440328	3.37048
GOTERM_BP_ALL	GO:0009179~purine ribonucleoside diphosphate metabolic process	11	0.00149768	0.0440328	3.37048
GOTERM_BP_ALL	GO:0009132~nucleoside diphosphate metabolic process	12	0.00320671	0.0825117	2.85216
GOTERM_BP_ALL	GO:0016052~carbohydrate catabolic process	13	0.00455433	0.107916	2.58292
GOTERM_BP_ALL	GO:0006096~glycolytic process	9	0.00549528	0.126794	3.31719
GOTERM_BP_ALL	GO:0006757~ATP generation from ADP	9	0.00599651	0.135489	3.2698
GOTERM_BP_ALL	GO:0051196~regulation of coenzyme metabolic process	7	0.00882269	0.184365	3.87005
GOTERM_BP_ALL	GO:0051193~regulation of cofactor metabolic process	7	0.00978661	0.201034	3.78771
GOTERM_BP_ALL	GO:0043467~regulation of generation of precursor metabolites and energy	10	0.0115159	0.223337	2.70551
GOTERM_BP_ALL	GO:0045821~positive regulation of glycolytic process	4	0.0158713	0.27934	7.26622
GOTERM_BP_ALL	GO:0045979~positive regulation of nucleoside metabolic process	5	0.0177132	0.302174	4.89073
GOTERM_BP_ALL	GO:1903580~positive regulation of ATP metabolic process	5	0.0177132	0.302174	4.89073
GOTERM_BP_ALL	GO:0006165~nucleoside diphosphate phosphorylation	9	0.0183848	0.310853	2.69278
GOTERM_BP_ALL	GO:0051197~positive regulation of coenzyme metabolic process	4	0.0192703	0.322336	6.78181
GOTERM_BP_ALL	GO:0051194~positive regulation of cofactor metabolic process	4	0.0192703	0.322336	6.78181
GOTERM_BP_ALL	GO:0046939~nucleotide phosphorylation	9	0.020868	0.333312	2.63087
GOTERM_BP_ALL	GO:0006110~regulation of glycolytic process	5	0.0471245	0.537769	3.63311
GOTERM_BP_ALL	GO:0009118~regulation of nucleoside metabolic process	6	0.0768233	0.670073	2.63087
GOTERM_BP_ALL	GO:1903578~regulation of ATP metabolic process	6	0.0768233	0.670073	2.63087
GOTERM_BP_ALL	GO:0045913~positive regulation of carbohydrate metabolic process	8	0.0798716	0.680668	2.14162
GOTERM_BP_ALL	GO:0043470~regulation of carbohydrate catabolic process	5	0.105549	0.75295	2.76432
GOTERM_BP_ALL	GO:2000505~regulation of energy homeostasis	3	0.19868	0.887561	3.63311
GOTERM_BP_ALL	GO:0006140~regulation of nucleotide metabolic process	10	0.425724	0.982041	1.22859
GOTERM_BP_ALL	GO:1900542~regulation of purine nucleotide metabolic process	8	0.674364	0.998107	1.01727
GOTERM_BP_ALL	GO:0045981~positive regulation of nucleotide metabolic process	5	0.704607	0.998621	1.0509
GOTERM_BP_ALL	GO:1900544~positive regulation of purine nucleotide metabolic process	5	0.704607	0.998621	1.0509
Annotation Cluster 42	Enrichment Score: 2.789150135008611
Category	Term	Number of Genes	P-value	Adjusted P-value	Fold Enrichment
GOTERM_BP_ALL	GO:0015893~drug transport	8	0.000102356	0.00433116	7.01567
GOTERM_MF_ALL	GO:0090484~drug transporter activity	6	0.00396998	0.0605787	5.53051
GOTERM_MF_ALL	GO:0015238~drug transmembrane transporter activity	5	0.0105596	0.129318	5.65621
Annotation Cluster 43	Enrichment Score: 2.7807151927123868
Category	Term	Number of Genes	P-value	Adjusted P-value	Fold Enrichment
GOTERM_BP_ALL	GO:0009991~response to extracellular stimulus	38	3.40604e-05	0.00165433	2.09179
GOTERM_BP_ALL	GO:0031667~response to nutrient levels	35	9.08802e-05	0.0039017	2.07003
GOTERM_BP_ALL	GO:0007584~response to nutrient	19	0.000265426	0.00980991	2.68447
GOTERM_BP_ALL	GO:0042594~response to starvation	13	0.0284747	0.401019	2.01593
GOTERM_BP_ALL	GO:0009605~response to external stimulus	91	0.533706	0.993125	1.00578
Annotation Cluster 44	Enrichment Score: 2.702574159049385
Category	Term	Number of Genes	P-value	Adjusted P-value	Fold Enrichment
GOTERM_BP_ALL	GO:0019755~one-carbon compound transport	7	8.22451e-06	0.000438962	12.7159
GOTERM_BP_ALL	GO:0015670~carbon dioxide transport	4	0.00291124	0.0765113	12.7159
GOTERM_MF_ALL	GO:0004089~carbonate dehydratase activity	4	0.0204024	0.209653	6.63661
GOTERM_BP_ALL	GO:0015669~gas transport	4	0.0316835	0.429493	5.65151
Annotation Cluster 45	Enrichment Score: 2.6999603904681186
Category	Term	Number of Genes	P-value	Adjusted P-value	Fold Enrichment
GOTERM_BP_ALL	GO:0010038~response to metal ion	33	2.86256e-06	0.000166154	2.52786
GOTERM_BP_ALL	GO:0071248~cellular response to metal ion	12	0.0211724	0.336411	2.19555
GOTERM_BP_ALL	GO:0071241~cellular response to inorganic substance	13	0.131098	0.803735	1.5595
Annotation Cluster 46	Enrichment Score: 2.557988628062008
Category	Term	Number of Genes	P-value	Adjusted P-value	Fold Enrichment
GOTERM_MF_ALL	GO:0016790~thiolester hydrolase activity	9	0.000269244	0.00712754	5.20897
GOTERM_MF_ALL	GO:0047617~acyl-CoA hydrolase activity	5	0.00745147	0.0988379	6.22183
GOTERM_MF_ALL	GO:0016289~CoA hydrolase activity	5	0.0105596	0.129318	5.65621
Annotation Cluster 47	Enrichment Score: 2.431383649430731
Category	Term	Number of Genes	P-value	Adjusted P-value	Fold Enrichment
GOTERM_BP_ALL	GO:0009072~aromatic amino acid family metabolic process	7	0.000421193	0.0146221	6.84702
GOTERM_BP_ALL	GO:0006559~L-phenylalanine catabolic process	4	0.00187405	0.0529885	14.5324
GOTERM_BP_ALL	GO:0006558~L-phenylalanine metabolic process	4	0.00424006	0.103301	11.303
GOTERM_BP_ALL	GO:0006570~tyrosine metabolic process	3	0.0562123	0.58529	7.62954
Annotation Cluster 48	Enrichment Score: 2.320108021505661
Category	Term	Number of Genes	P-value	Adjusted P-value	Fold Enrichment
GOTERM_BP_ALL	GO:0019755~one-carbon compound transport	7	8.22451e-06	0.000438962	12.7159
GOTERM_BP_ALL	GO:0071918~urea transmembrane transport	3	0.0142261	0.25962	15.2591
GOTERM_MF_ALL	GO:0015204~urea transmembrane transporter activity	3	0.0148287	0.162601	14.9324
GOTERM_BP_ALL	GO:0015840~urea transport	3	0.0207876	0.334003	12.7159
GOTERM_MF_ALL	GO:0042887~amide transmembrane transporter activity	3	0.0695595	0.48876	6.78745
Annotation Cluster 49	Enrichment Score: 2.2736052432861964
Category	Term	Number of Genes	P-value	Adjusted P-value	Fold Enrichment
GOTERM_MF_ALL	GO:0015347~sodium-independent organic anion transmembrane transporter activity	6	0.00396998	0.0605787	5.53051
GOTERM_BP_ALL	GO:0043252~sodium-independent organic anion transport	6	0.00426729	0.10351	5.44967
GOTERM_MF_ALL	GO:0005452~inorganic anion exchanger activity	5	0.00891751	0.114121	5.92555
Annotation Cluster 50	Enrichment Score: 2.2300390008735174
Category	Term	Number of Genes	P-value	Adjusted P-value	Fold Enrichment
GOTERM_BP_ALL	GO:0006979~response to oxidative stress	37	7.90563e-06	0.000425747	2.26741
GOTERM_BP_ALL	GO:0034599~cellular response to oxidative stress	20	0.00332964	0.0848133	2.1018
GOTERM_BP_ALL	GO:0000302~response to reactive oxygen species	18	0.00451395	0.107435	2.14917
GOTERM_BP_ALL	GO:0042542~response to hydrogen peroxide	11	0.0384772	0.481667	2.08768
GOTERM_BP_ALL	GO:0034614~cellular response to reactive oxygen species	11	0.0401615	0.492822	2.07222
GOTERM_BP_ALL	GO:0070301~cellular response to hydrogen peroxide	6	0.226915	0.910355	1.83844
Annotation Cluster 51	Enrichment Score: 2.218694442343605
Category	Term	Number of Genes	P-value	Adjusted P-value	Fold Enrichment
GOTERM_MF_ALL	GO:0016903~oxidoreductase activity, acting on the aldehyde or oxo group of donors	10	0.000977775	0.0199287	3.88864
GOTERM_MF_ALL	GO:0016620~oxidoreductase activity, acting on the aldehyde or oxo group of donors, NAD or NADP as acceptor	8	0.00451832	0.0665977	3.82882
GOTERM_MF_ALL	GO:0004029~aldehyde dehydrogenase (NAD) activity	4	0.049969	0.397113	4.74044
Annotation Cluster 52	Enrichment Score: 2.1894820102681325
Category	Term	Number of Genes	P-value	Adjusted P-value	Fold Enrichment
GOTERM_MF_ALL	GO:0015296~anion:cation symporter activity	7	0.000879663	0.0184616	6.00728
GOTERM_MF_ALL	GO:0015103~inorganic anion transmembrane transporter activity	14	0.00219431	0.038383	2.68017
GOTERM_MF_ALL	GO:0015114~phosphate ion transmembrane transporter activity	5	0.00317911	0.0509279	7.77728
GOTERM_MF_ALL	GO:1901677~phosphate transmembrane transporter activity	5	0.00402678	0.0607868	7.3198
GOTERM_BP_ALL	GO:0006817~phosphate ion transport	5	0.0057029	0.13027	6.69258
GOTERM_MF_ALL	GO:0005436~sodium:phosphate symporter activity	4	0.00624701	0.0858494	9.95492
GOTERM_BP_ALL	GO:0015698~inorganic anion transport	11	0.0197869	0.32589	2.33125
GOTERM_MF_ALL	GO:0005315~inorganic phosphate transmembrane transporter activity	3	0.0295203	0.280473	10.666
GOTERM_MF_ALL	GO:0015321~sodium-dependent phosphate transmembrane transporter activity	3	0.0383283	0.332995	9.33274
Annotation Cluster 53	Enrichment Score: 2.177017275441029
Category	Term	Number of Genes	P-value	Adjusted P-value	Fold Enrichment
GOTERM_MF_ALL	GO:0033764~steroid dehydrogenase activity, acting on the CH-OH group of donors, NAD or NADP as acceptor	7	0.00127362	0.0245204	5.61971
GOTERM_MF_ALL	GO:0016229~steroid dehydrogenase activity	7	0.00284277	0.047212	4.8392
GOTERM_MF_ALL	GO:0003854~3-beta-hydroxy-delta5-steroid dehydrogenase activity	3	0.081314	0.532416	6.22183
Annotation Cluster 54	Enrichment Score: 2.168063008369116
Category	Term	Number of Genes	P-value	Adjusted P-value	Fold Enrichment
GOTERM_BP_ALL	GO:0048878~chemical homeostasis	81	6.53576e-08	5.42739e-06	1.871
GOTERM_BP_ALL	GO:0042592~homeostatic process	99	7.67449e-05	0.00334385	1.47495
GOTERM_BP_ALL	GO:0055082~cellular chemical homeostasis	52	0.000146291	0.00597343	1.7355
GOTERM_BP_ALL	GO:0019725~cellular homeostasis	57	0.00017138	0.00690021	1.67392
GOTERM_BP_ALL	GO:0098771~inorganic ion homeostasis	47	0.000285393	0.0104154	1.74495
GOTERM_BP_ALL	GO:0065008~regulation of biological quality	171	0.000296394	0.0107491	1.27982
GOTERM_BP_ALL	GO:0050801~ion homeostasis	48	0.000501364	0.0170846	1.68842
GOTERM_BP_ALL	GO:0055080~cation homeostasis	43	0.0019084	0.0534293	1.63463
GOTERM_BP_ALL	GO:0006873~cellular ion homeostasis	36	0.0136484	0.25276	1.52084
GOTERM_BP_ALL	GO:0030003~cellular cation homeostasis	32	0.0587622	0.597379	1.3864
GOTERM_BP_ALL	GO:0055065~metal ion homeostasis	32	0.0625497	0.612825	1.37702
GOTERM_BP_ALL	GO:0072507~divalent inorganic cation homeostasis	23	0.188707	0.877289	1.27714
GOTERM_BP_ALL	GO:0006875~cellular metal ion homeostasis	24	0.300518	0.951534	1.17831
GOTERM_BP_ALL	GO:0055074~calcium ion homeostasis	20	0.324172	0.959609	1.1884
GOTERM_BP_ALL	GO:0072503~cellular divalent inorganic cation homeostasis	19	0.441567	0.984576	1.11337
GOTERM_BP_ALL	GO:0006874~cellular calcium ion homeostasis	17	0.562296	0.994543	1.0443
GOTERM_BP_ALL	GO:0051480~regulation of cytosolic calcium ion concentration	13	0.597446	0.995826	1.03966
GOTERM_BP_ALL	GO:0007204~positive regulation of cytosolic calcium ion concentration	11	0.677812	0.998184	0.988515
Annotation Cluster 55	Enrichment Score: 2.1205415401434617
Category	Term	Number of Genes	P-value	Adjusted P-value	Fold Enrichment
GOTERM_MF_ALL	GO:0015297~antiporter activity	11	0.000715817	0.0157263	3.69946
GOTERM_MF_ALL	GO:0099516~ion antiporter activity	7	0.0108119	0.130048	3.70662
GOTERM_MF_ALL	GO:0015301~anion:anion antiporter activity	4	0.0561915	0.424341	4.52496
Annotation Cluster 56	Enrichment Score: 2.059996008023751
Category	Term	Number of Genes	P-value	Adjusted P-value	Fold Enrichment
GOTERM_BP_ALL	GO:0001822~kidney development	26	0.000361799	0.012872	2.19677
GOTERM_BP_ALL	GO:0072001~renal system development	26	0.000888007	0.0289203	2.06633
GOTERM_BP_ALL	GO:0001655~urogenital system development	28	0.00122512	0.0372646	1.95629
GOTERM_BP_ALL	GO:0072006~nephron development	12	0.0374455	0.47322	2.00777
GOTERM_BP_ALL	GO:0072073~kidney epithelium development	12	0.0455647	0.529332	1.94383
GOTERM_BP_ALL	GO:0035295~tube development	27	0.65003	0.997609	0.978146
Annotation Cluster 57	Enrichment Score: 2.05534680047947
Category	Term	Number of Genes	P-value	Adjusted P-value	Fold Enrichment
GOTERM_BP_ALL	GO:0009072~aromatic amino acid family metabolic process	7	0.000421193	0.0146221	6.84702
GOTERM_BP_ALL	GO:0044106~cellular amine metabolic process	10	0.00117522	0.0363279	3.79579
GOTERM_BP_ALL	GO:0009074~aromatic amino acid family catabolic process	5	0.00172161	0.0492478	9.08278
GOTERM_BP_ALL	GO:0009308~amine metabolic process	10	0.00313535	0.081449	3.30283
GOTERM_BP_ALL	GO:0042430~indole-containing compound metabolic process	6	0.00362039	0.0907291	5.65151
GOTERM_BP_ALL	GO:0006586~indolalkylamine metabolic process	4	0.0128392	0.241141	7.82516
GOTERM_BP_ALL	GO:0006568~tryptophan metabolic process	4	0.0128392	0.241141	7.82516
GOTERM_BP_ALL	GO:0006576~cellular biogenic amine metabolic process	6	0.0194432	0.323835	3.81477
GOTERM_BP_ALL	GO:0042402~cellular biogenic amine catabolic process	4	0.0230388	0.355721	6.35795
GOTERM_BP_ALL	GO:0009310~amine catabolic process	4	0.0271771	0.390256	5.98395
GOTERM_BP_ALL	GO:0046218~indolalkylamine catabolic process	3	0.0461462	0.532028	8.47726
GOTERM_BP_ALL	GO:0042436~indole-containing compound catabolic process	3	0.0461462	0.532028	8.47726
GOTERM_BP_ALL	GO:0006569~tryptophan catabolic process	3	0.0461462	0.532028	8.47726
Annotation Cluster 58	Enrichment Score: 2.0477110931067095
Category	Term	Number of Genes	P-value	Adjusted P-value	Fold Enrichment
GOTERM_BP_ALL	GO:0019755~one-carbon compound transport	7	8.22451e-06	0.000438962	12.7159
GOTERM_MF_ALL	GO:1901618~organic hydroxy compound transmembrane transporter activity	10	3.47342e-05	0.00115269	5.92555
GOTERM_BP_ALL	GO:0003014~renal system process	14	0.000176879	0.00707321	3.49064
GOTERM_BP_ALL	GO:0003091~renal water homeostasis	5	0.00090648	0.0293534	10.5966
GOTERM_BP_ALL	GO:0070293~renal absorption	5	0.00372688	0.0928863	7.47994
GOTERM_BP_ALL	GO:0015791~polyol transport	4	0.00424006	0.103301	11.303
GOTERM_BP_ALL	GO:0015793~glycerol transport	3	0.00876292	0.184514	19.0738
GOTERM_MF_ALL	GO:0015166~polyol transmembrane transporter activity	4	0.010787	0.130837	8.29577
GOTERM_MF_ALL	GO:0015665~alcohol transmembrane transporter activity	4	0.010787	0.130837	8.29577
GOTERM_MF_ALL	GO:0015250~water channel activity	4	0.0136106	0.153671	7.65763
GOTERM_MF_ALL	GO:0005372~water transmembrane transporter activity	4	0.0168143	0.179791	7.11066
GOTERM_BP_ALL	GO:0070295~renal water absorption	3	0.0207876	0.334003	12.7159
GOTERM_BP_ALL	GO:0006833~water transport	4	0.0365549	0.466861	5.35406
GOTERM_BP_ALL	GO:0003097~renal water transport	3	0.0368337	0.468513	9.53692
GOTERM_MF_ALL	GO:0015168~glycerol transmembrane transporter activity	3	0.058428	0.433045	7.46619
GOTERM_MF_ALL	GO:0015254~glycerol channel activity	3	0.058428	0.433045	7.46619
GOTERM_BP_ALL	GO:0050891~multicellular organismal water homeostasis	5	0.0760539	0.668796	3.10144
GOTERM_BP_ALL	GO:0042044~fluid transport	4	0.0803069	0.681066	3.91258
GOTERM_BP_ALL	GO:0006884~cell volume homeostasis	4	0.0803069	0.681066	3.91258
GOTERM_BP_ALL	GO:0009992~cellular water homeostasis	3	0.0902216	0.709766	5.86887
GOTERM_BP_ALL	GO:0030104~water homeostasis	5	0.139401	0.817908	2.49331
Annotation Cluster 59	Enrichment Score: 2.0247911213518535
Category	Term	Number of Genes	P-value	Adjusted P-value	Fold Enrichment
GOTERM_CC_ALL	GO:0005783~endoplasmic reticulum	89	0.000261307	0.0032965	1.46279
GOTERM_CC_ALL	GO:0042175~nuclear outer membrane-endoplasmic reticulum membrane network	49	0.0178395	0.153435	1.39123
GOTERM_CC_ALL	GO:0005789~endoplasmic reticulum membrane	47	0.0285276	0.22932	1.3629
GOTERM_CC_ALL	GO:0044432~endoplasmic reticulum part	50	0.0598462	0.38287	1.27906
Annotation Cluster 60	Enrichment Score: 2.0142327676505274
Category	Term	Number of Genes	P-value	Adjusted P-value	Fold Enrichment
GOTERM_BP_ALL	GO:0001889~liver development	14	0.00860672	0.182168	2.28234
GOTERM_BP_ALL	GO:0061008~hepaticobiliary system development	14	0.0100167	0.20319	2.23928
GOTERM_BP_ALL	GO:0048732~gland development	31	0.0105133	0.210751	1.61554
Annotation Cluster 61	Enrichment Score: 1.9884742976351155
Category	Term	Number of Genes	P-value	Adjusted P-value	Fold Enrichment
GOTERM_BP_ALL	GO:0009991~response to extracellular stimulus	38	3.40604e-05	0.00165433	2.09179
GOTERM_BP_ALL	GO:0071496~cellular response to external stimulus	18	0.0454968	0.530714	1.65859
GOTERM_BP_ALL	GO:0031668~cellular response to extracellular stimulus	14	0.0540195	0.57224	1.77137
GOTERM_BP_ALL	GO:0031669~cellular response to nutrient levels	11	0.132838	0.805789	1.64559
Annotation Cluster 62	Enrichment Score: 1.9845559045632288
Category	Term	Number of Genes	P-value	Adjusted P-value	Fold Enrichment
GOTERM_BP_ALL	GO:0006885~regulation of pH	13	0.000249754	0.00929072	3.59362
GOTERM_BP_ALL	GO:0055067~monovalent inorganic cation homeostasis	15	0.0011514	0.0357893	2.74444
GOTERM_BP_ALL	GO:0030641~regulation of cellular pH	9	0.0105361	0.21046	2.97255
GOTERM_BP_ALL	GO:0030004~cellular monovalent inorganic cation homeostasis	10	0.0148579	0.267911	2.59508
GOTERM_BP_ALL	GO:0051453~regulation of intracellular pH	8	0.0276475	0.394617	2.71272
GOTERM_BP_ALL	GO:0045851~pH reduction	5	0.0655984	0.627317	3.26049
GOTERM_BP_ALL	GO:0051452~intracellular pH reduction	4	0.157103	0.840849	2.90649
Annotation Cluster 63	Enrichment Score: 1.9840507319974265
Category	Term	Number of Genes	P-value	Adjusted P-value	Fold Enrichment
GOTERM_BP_ALL	GO:0009066~aspartate family amino acid metabolic process	8	0.00196839	0.0548072	4.42292
GOTERM_BP_ALL	GO:0019474~L-lysine catabolic process to acetyl-CoA	3	0.00876292	0.184514	19.0738
GOTERM_BP_ALL	GO:0046440~L-lysine metabolic process	3	0.00876292	0.184514	19.0738
GOTERM_BP_ALL	GO:0019477~L-lysine catabolic process	3	0.00876292	0.184514	19.0738
GOTERM_BP_ALL	GO:0006554~lysine catabolic process	3	0.00876292	0.184514	19.0738
GOTERM_BP_ALL	GO:0006553~lysine metabolic process	3	0.0142261	0.25962	15.2591
GOTERM_BP_ALL	GO:0009068~aspartate family amino acid catabolic process	3	0.0783166	0.67571	6.35795
Annotation Cluster 64	Enrichment Score: 1.9748399335350466
Category	Term	Number of Genes	P-value	Adjusted P-value	Fold Enrichment
GOTERM_MF_ALL	GO:0016863~intramolecular oxidoreductase activity, transposing C=C bonds	5	0.00246173	0.04148	8.29577
GOTERM_MF_ALL	GO:0004165~dodecenoyl-CoA delta-isomerase activity	3	0.00913934	0.115793	18.6655
GOTERM_MF_ALL	GO:0016860~intramolecular oxidoreductase activity	6	0.0528842	0.408863	2.92792
Annotation Cluster 65	Enrichment Score: 1.9455610726909822
Category	Term	Number of Genes	P-value	Adjusted P-value	Fold Enrichment
GOTERM_MF_ALL	GO:0030170~pyridoxal phosphate binding	8	0.00618192	0.0857957	3.61997
GOTERM_MF_ALL	GO:0008483~transaminase activity	5	0.0123849	0.144115	5.41028
GOTERM_MF_ALL	GO:0016769~transferase activity, transferring nitrogenous groups	5	0.0190239	0.199654	4.78602
Annotation Cluster 66	Enrichment Score: 1.900293534515914
Category	Term	Number of Genes	P-value	Adjusted P-value	Fold Enrichment
GOTERM_BP_ALL	GO:0005975~carbohydrate metabolic process	52	3.26495e-05	0.00159884	1.84186
GOTERM_BP_ALL	GO:0044723~single-organism carbohydrate metabolic process	46	5.07238e-05	0.00233024	1.89605
GOTERM_BP_ALL	GO:0005996~monosaccharide metabolic process	22	0.000283859	0.0104233	2.44323
GOTERM_BP_ALL	GO:0019318~hexose metabolic process	21	0.000438048	0.0151152	2.42758
GOTERM_BP_ALL	GO:0006109~regulation of carbohydrate metabolic process	19	0.000580148	0.0195212	2.51669
GOTERM_BP_ALL	GO:0006006~glucose metabolic process	18	0.00121748	0.0372256	2.43496
GOTERM_BP_ALL	GO:0044262~cellular carbohydrate metabolic process	21	0.00347016	0.0878632	2.04624
GOTERM_BP_ALL	GO:0010675~regulation of cellular carbohydrate metabolic process	12	0.0374455	0.47322	2.00777
GOTERM_BP_ALL	GO:0043255~regulation of carbohydrate biosynthetic process	9	0.0496915	0.546852	2.22219
GOTERM_BP_ALL	GO:0010906~regulation of glucose metabolic process	10	0.0532173	0.568517	2.06762
GOTERM_BP_ALL	GO:0006111~regulation of gluconeogenesis	6	0.060068	0.603851	2.82575
GOTERM_BP_ALL	GO:0019319~hexose biosynthetic process	7	0.0703329	0.645906	2.40571
GOTERM_BP_ALL	GO:0046364~monosaccharide biosynthetic process	7	0.077866	0.674359	2.3424
GOTERM_BP_ALL	GO:0016051~carbohydrate biosynthetic process	12	0.103818	0.748353	1.67682
GOTERM_BP_ALL	GO:0010677~negative regulation of cellular carbohydrate metabolic process	5	0.139401	0.817908	2.49331
GOTERM_BP_ALL	GO:0006094~gluconeogenesis	6	0.146242	0.828584	2.14917
GOTERM_BP_ALL	GO:0045912~negative regulation of carbohydrate metabolic process	5	0.200949	0.889065	2.15524
GOTERM_BP_ALL	GO:0045721~negative regulation of gluconeogenesis	3	0.242549	0.921108	3.17897
GOTERM_BP_ALL	GO:0034637~cellular carbohydrate biosynthetic process	4	0.462359	0.987024	1.58949
Annotation Cluster 67	Enrichment Score: 1.878259478548064
Category	Term	Number of Genes	P-value	Adjusted P-value	Fold Enrichment
GOTERM_BP_ALL	GO:0042180~cellular ketone metabolic process	19	0.000161658	0.00655413	2.79309
GOTERM_BP_ALL	GO:0010893~positive regulation of steroid biosynthetic process	7	0.000421193	0.0146221	6.84702
GOTERM_BP_ALL	GO:0046889~positive regulation of lipid biosynthetic process	11	0.0010205	0.0324598	3.54113
GOTERM_BP_ALL	GO:0010565~regulation of cellular ketone metabolic process	13	0.00108624	0.0341528	3.06123
GOTERM_BP_ALL	GO:0050810~regulation of steroid biosynthetic process	10	0.00130826	0.0391477	3.73997
GOTERM_BP_ALL	GO:0046890~regulation of lipid biosynthetic process	16	0.00161575	0.0469629	2.54318
GOTERM_BP_ALL	GO:0019216~regulation of lipid metabolic process	25	0.00162535	0.0470072	2.01201
GOTERM_BP_ALL	GO:0045940~positive regulation of steroid metabolic process	7	0.00188407	0.053014	5.23596
GOTERM_BP_ALL	GO:0019218~regulation of steroid metabolic process	11	0.00350829	0.0884129	3.00806
GOTERM_BP_ALL	GO:0032352~positive regulation of hormone metabolic process	5	0.00464464	0.109506	7.06439
GOTERM_BP_ALL	GO:0045834~positive regulation of lipid metabolic process	14	0.0090582	0.188159	2.2678
GOTERM_BP_ALL	GO:0046886~positive regulation of hormone biosynthetic process	4	0.0192703	0.322336	6.78181
GOTERM_BP_ALL	GO:0090031~positive regulation of steroid hormone biosynthetic process	3	0.0461462	0.532028	8.47726
GOTERM_BP_ALL	GO:0032350~regulation of hormone metabolic process	5	0.0559492	0.584458	3.43673
GOTERM_BP_ALL	GO:0042446~hormone biosynthetic process	6	0.056239	0.584541	2.87907
GOTERM_BP_ALL	GO:0046885~regulation of hormone biosynthetic process	4	0.0730845	0.655332	4.06909
GOTERM_BP_ALL	GO:0006700~C21-steroid hormone biosynthetic process	3	0.102613	0.747006	5.44967
GOTERM_BP_ALL	GO:0010566~regulation of ketone biosynthetic process	3	0.102613	0.747006	5.44967
GOTERM_BP_ALL	GO:0042445~hormone metabolic process	11	0.129263	0.80013	1.65532
GOTERM_BP_ALL	GO:0090030~regulation of steroid hormone biosynthetic process	3	0.142162	0.82269	4.48796
GOTERM_BP_ALL	GO:0008207~C21-steroid hormone metabolic process	3	0.213218	0.899514	3.46797
GOTERM_BP_ALL	GO:0034754~cellular hormone metabolic process	6	0.241487	0.920399	1.79518
GOTERM_BP_ALL	GO:0042181~ketone biosynthetic process	3	0.429485	0.982622	2.06204
Annotation Cluster 68	Enrichment Score: 1.8583921017688303
Category	Term	Number of Genes	P-value	Adjusted P-value	Fold Enrichment
GOTERM_MF_ALL	GO:0051536~iron-sulfur cluster binding	9	0.00475577	0.0686023	3.39372
GOTERM_MF_ALL	GO:0051540~metal cluster binding	9	0.00475577	0.0686023	3.39372
GOTERM_MF_ALL	GO:0051537~2 iron, 2 sulfur cluster binding	5	0.0216419	0.219483	4.60876
GOTERM_MF_ALL	GO:0051539~4 iron, 4 sulfur cluster binding	5	0.0752824	0.512843	3.11091
Annotation Cluster 69	Enrichment Score: 1.8073744104057794
Category	Term	Number of Genes	P-value	Adjusted P-value	Fold Enrichment
GOTERM_BP_ALL	GO:0061624~fructose catabolic process to hydroxyacetone phosphate and glyceraldehyde-3-phosphate	3	0.00449851	0.107513	25.4318
GOTERM_BP_ALL	GO:0061625~glycolytic process through fructose-1-phosphate	3	0.00449851	0.107513	25.4318
GOTERM_BP_ALL	GO:0006096~glycolytic process	9	0.00549528	0.126794	3.31719
GOTERM_BP_ALL	GO:0006757~ATP generation from ADP	9	0.00599651	0.135489	3.2698
GOTERM_BP_ALL	GO:0006000~fructose metabolic process	4	0.0101692	0.205265	8.47726
GOTERM_BP_ALL	GO:0006001~fructose catabolic process	3	0.0142261	0.25962	15.2591
GOTERM_BP_ALL	GO:0006165~nucleoside diphosphate phosphorylation	9	0.0183848	0.310853	2.69278
GOTERM_BP_ALL	GO:0046939~nucleotide phosphorylation	9	0.020868	0.333312	2.63087
GOTERM_BP_ALL	GO:0019320~hexose catabolic process	4	0.0473714	0.538727	4.84415
GOTERM_BP_ALL	GO:0046365~monosaccharide catabolic process	4	0.0730845	0.655332	4.06909
GOTERM_BP_ALL	GO:0019682~glyceraldehyde-3-phosphate metabolic process	3	0.102613	0.747006	5.44967
Annotation Cluster 70	Enrichment Score: 1.7322091662169166
Category	Term	Number of Genes	P-value	Adjusted P-value	Fold Enrichment
GOTERM_CC_ALL	GO:0044425~membrane part	359	0.00612258	0.0620382	1.10686
GOTERM_CC_ALL	GO:0016020~membrane	444	0.0066008	0.0647488	1.08366
GOTERM_CC_ALL	GO:0031224~intrinsic component of membrane	304	0.0480016	0.32901	1.08188
GOTERM_CC_ALL	GO:0016021~integral component of membrane	297	0.0607262	0.380352	1.0767
Annotation Cluster 71	Enrichment Score: 1.7272484870404525
Category	Term	Number of Genes	P-value	Adjusted P-value	Fold Enrichment
GOTERM_BP_ALL	GO:0048545~response to steroid hormone	27	0.00314597	0.0813612	1.85583
GOTERM_BP_ALL	GO:0031960~response to corticosteroid	15	0.0122155	0.233755	2.10761
GOTERM_BP_ALL	GO:0051384~response to glucocorticoid	14	0.0127601	0.240588	2.17101
GOTERM_BP_ALL	GO:0071385~cellular response to glucocorticoid stimulus	5	0.25147	0.925747	1.95629
Annotation Cluster 72	Enrichment Score: 1.7212170308443
Category	Term	Number of Genes	P-value	Adjusted P-value	Fold Enrichment
GOTERM_BP_ALL	GO:0015695~organic cation transport	5	0.000409544	0.0143876	12.7159
GOTERM_MF_ALL	GO:0015651~quaternary ammonium group transmembrane transporter activity	3	0.058428	0.433045	7.46619
GOTERM_MF_ALL	GO:0015101~organic cation transmembrane transporter activity	3	0.0695595	0.48876	6.78745
GOTERM_BP_ALL	GO:0015697~quaternary ammonium group transport	3	0.0783166	0.67571	6.35795
Annotation Cluster 73	Enrichment Score: 1.6610440961185566
Category	Term	Number of Genes	P-value	Adjusted P-value	Fold Enrichment
GOTERM_MF_ALL	GO:0015171~amino acid transmembrane transporter activity	11	0.00132313	0.025131	3.422
GOTERM_BP_ALL	GO:0015849~organic acid transport	11	0.00253864	0.0679421	3.14325
GOTERM_BP_ALL	GO:0006865~amino acid transport	11	0.00723537	0.158844	2.71602
GOTERM_MF_ALL	GO:0015175~neutral amino acid transmembrane transporter activity	6	0.013793	0.154394	4.14788
GOTERM_BP_ALL	GO:0015804~neutral amino acid transport	5	0.0256649	0.379266	4.38479
GOTERM_MF_ALL	GO:0015179~L-amino acid transmembrane transporter activity	6	0.0362438	0.321605	3.24617
GOTERM_BP_ALL	GO:0003333~amino acid transmembrane transport	4	0.103699	0.749394	3.50783
GOTERM_BP_ALL	GO:1905039~carboxylic acid transmembrane transport	4	0.186409	0.874634	2.67703
GOTERM_BP_ALL	GO:1903825~organic acid transmembrane transport	4	0.186409	0.874634	2.67703
Annotation Cluster 74	Enrichment Score: 1.6180812609139612
Category	Term	Number of Genes	P-value	Adjusted P-value	Fold Enrichment
GOTERM_BP_ALL	GO:0042398~cellular modified amino acid biosynthetic process	6	0.0112535	0.220243	4.35973
GOTERM_BP_ALL	GO:0019184~nonribosomal peptide biosynthetic process	4	0.0158713	0.27934	7.26622
GOTERM_BP_ALL	GO:0006750~glutathione biosynthetic process	3	0.0783166	0.67571	6.35795
Annotation Cluster 75	Enrichment Score: 1.6098961488081645
Category	Term	Number of Genes	P-value	Adjusted P-value	Fold Enrichment
GOTERM_BP_ALL	GO:0006562~proline catabolic process	3	0.00876292	0.184514	19.0738
GOTERM_MF_ALL	GO:0071949~FAD binding	5	0.0123849	0.144115	5.41028
GOTERM_BP_ALL	GO:0006560~proline metabolic process	3	0.0562123	0.58529	7.62954
GOTERM_BP_ALL	GO:0009065~glutamine family amino acid catabolic process	4	0.0595719	0.601631	4.42292
Annotation Cluster 76	Enrichment Score: 1.5866976866802809
Category	Term	Number of Genes	P-value	Adjusted P-value	Fold Enrichment
GOTERM_MF_ALL	GO:0016209~antioxidant activity	11	0.00132313	0.025131	3.422
GOTERM_MF_ALL	GO:0004601~peroxidase activity	6	0.0362438	0.321605	3.24617
GOTERM_MF_ALL	GO:0016684~oxidoreductase activity, acting on peroxide as acceptor	6	0.0492543	0.394678	2.98648
GOTERM_MF_ALL	GO:0004602~glutathione peroxidase activity	3	0.190515	0.794756	3.7331
Annotation Cluster 77	Enrichment Score: 1.5560137077113947
Category	Term	Number of Genes	P-value	Adjusted P-value	Fold Enrichment
GOTERM_BP_ALL	GO:0009725~response to hormone	60	5.66242e-06	0.00031343	1.85633
GOTERM_BP_ALL	GO:0009719~response to endogenous stimulus	92	0.00023218	0.00886029	1.45505
GOTERM_BP_ALL	GO:1901700~response to oxygen-containing compound	91	0.0012143	0.0373208	1.3858
GOTERM_BP_ALL	GO:0010243~response to organonitrogen compound	54	0.00123776	0.0374516	1.56414
GOTERM_BP_ALL	GO:0014070~response to organic cyclic compound	59	0.00210116	0.0581281	1.49301
GOTERM_BP_ALL	GO:0043434~response to peptide hormone	28	0.00210649	0.0580033	1.88384
GOTERM_BP_ALL	GO:0048545~response to steroid hormone	27	0.00314597	0.0813612	1.85583
GOTERM_BP_ALL	GO:1901652~response to peptide	29	0.00436811	0.105401	1.76441
GOTERM_BP_ALL	GO:1901698~response to nitrogen compound	55	0.0116932	0.225649	1.39318
GOTERM_BP_ALL	GO:0032870~cellular response to hormone stimulus	33	0.0172294	0.296892	1.52869
GOTERM_BP_ALL	GO:0032868~response to insulin	17	0.021663	0.340997	1.85554
GOTERM_BP_ALL	GO:0042221~response to chemical	184	0.0255614	0.379876	1.14244
GOTERM_BP_ALL	GO:0010033~response to organic substance	137	0.0270976	0.390268	1.17233
GOTERM_BP_ALL	GO:1901701~cellular response to oxygen-containing compound	53	0.0607194	0.606104	1.268
GOTERM_BP_ALL	GO:0071417~cellular response to organonitrogen compound	29	0.0619431	0.610937	1.40748
GOTERM_BP_ALL	GO:0071375~cellular response to peptide hormone stimulus	16	0.0641748	0.620765	1.64076
GOTERM_BP_ALL	GO:0046626~regulation of insulin receptor signaling pathway	6	0.0768233	0.670073	2.63087
GOTERM_BP_ALL	GO:1900076~regulation of cellular response to insulin stimulus	7	0.077866	0.674359	2.3424
GOTERM_BP_ALL	GO:1901699~cellular response to nitrogen compound	32	0.0838529	0.694158	1.34072
GOTERM_BP_ALL	GO:0071495~cellular response to endogenous stimulus	57	0.0899795	0.711118	1.21919
GOTERM_BP_ALL	GO:0032869~cellular response to insulin stimulus	12	0.0924447	0.71735	1.7145
GOTERM_BP_ALL	GO:1901653~cellular response to peptide	16	0.109858	0.762503	1.51267
GOTERM_BP_ALL	GO:0008286~insulin receptor signaling pathway	7	0.164336	0.849399	1.89386
GOTERM_BP_ALL	GO:0033993~response to lipid	45	0.207413	0.894488	1.15482
GOTERM_BP_ALL	GO:0071407~cellular response to organic cyclic compound	24	0.307678	0.953802	1.17377
GOTERM_BP_ALL	GO:0046627~negative regulation of insulin receptor signaling pathway	3	0.429485	0.982622	2.06204
GOTERM_BP_ALL	GO:0070887~cellular response to chemical stimulus	105	0.444263	0.9848	1.0243
GOTERM_BP_ALL	GO:1900077~negative regulation of cellular response to insulin stimulus	3	0.469454	0.987805	1.90738
GOTERM_BP_ALL	GO:0007169~transmembrane receptor protein tyrosine kinase signaling pathway	19	0.691096	0.998362	0.960644
GOTERM_BP_ALL	GO:0071310~cellular response to organic substance	77	0.799853	0.999638	0.931169
Annotation Cluster 78	Enrichment Score: 1.4920799902467965
Category	Term	Number of Genes	P-value	Adjusted P-value	Fold Enrichment
GOTERM_MF_ALL	GO:0016681~oxidoreductase activity, acting on diphenols and related substances as donors, cytochrome as acceptor	3	0.0295203	0.280473	10.666
GOTERM_MF_ALL	GO:0008121~ubiquinol-cytochrome-c reductase activity	3	0.0295203	0.280473	10.666
GOTERM_MF_ALL	GO:0016679~oxidoreductase activity, acting on diphenols and related substances as donors	3	0.0383283	0.332995	9.33274
Annotation Cluster 79	Enrichment Score: 1.4802780652219538
Category	Term	Number of Genes	P-value	Adjusted P-value	Fold Enrichment
GOTERM_BP_ALL	GO:0048871~multicellular organismal homeostasis	25	0.00419625	0.102706	1.86998
GOTERM_BP_ALL	GO:0001894~tissue homeostasis	15	0.0476281	0.536918	1.75796
GOTERM_BP_ALL	GO:0060249~anatomical structure homeostasis	18	0.181318	0.871035	1.35036
Annotation Cluster 80	Enrichment Score: 1.4468936238997765
Category	Term	Number of Genes	P-value	Adjusted P-value	Fold Enrichment
GOTERM_BP_ALL	GO:0006081~cellular aldehyde metabolic process	9	0.00163715	0.0471128	4.01555
GOTERM_BP_ALL	GO:0046184~aldehyde biosynthetic process	3	0.115435	0.776132	5.08636
GOTERM_BP_ALL	GO:0034754~cellular hormone metabolic process	6	0.241487	0.920399	1.79518
Annotation Cluster 81	Enrichment Score: 1.4335059692506862
Category	Term	Number of Genes	P-value	Adjusted P-value	Fold Enrichment
GOTERM_BP_ALL	GO:0007589~body fluid secretion	10	0.0122928	0.234313	2.67703
GOTERM_BP_ALL	GO:0050878~regulation of body fluid levels	23	0.0201576	0.328262	1.67602
GOTERM_BP_ALL	GO:0032941~secretion by tissue	9	0.0265304	0.38564	2.51523
GOTERM_BP_ALL	GO:0007595~lactation	4	0.280637	0.941923	2.16441
Annotation Cluster 82	Enrichment Score: 1.381582995258114
Category	Term	Number of Genes	P-value	Adjusted P-value	Fold Enrichment
GOTERM_BP_ALL	GO:0034284~response to monosaccharide	18	0.00542928	0.125851	2.10955
GOTERM_BP_ALL	GO:0009743~response to carbohydrate	18	0.013525	0.251545	1.91536
GOTERM_BP_ALL	GO:0009746~response to hexose	16	0.0196561	0.324989	1.92848
GOTERM_BP_ALL	GO:0042593~glucose homeostasis	18	0.0223029	0.348269	1.80938
GOTERM_BP_ALL	GO:0033500~carbohydrate homeostasis	18	0.0223029	0.348269	1.80938
GOTERM_BP_ALL	GO:0009749~response to glucose	15	0.0330175	0.440205	1.85183
GOTERM_BP_ALL	GO:0032024~positive regulation of insulin secretion	8	0.0333263	0.441409	2.60839
GOTERM_BP_ALL	GO:0035774~positive regulation of insulin secretion involved in cellular response to glucose stimulus	5	0.0354547	0.457422	3.97372
GOTERM_BP_ALL	GO:0071331~cellular response to hexose stimulus	11	0.045516	0.529904	2.02717
GOTERM_BP_ALL	GO:0071326~cellular response to monosaccharide stimulus	11	0.045516	0.529904	2.02717
GOTERM_BP_ALL	GO:0071322~cellular response to carbohydrate stimulus	11	0.064403	0.621217	1.90306
GOTERM_BP_ALL	GO:0071333~cellular response to glucose stimulus	10	0.0845607	0.695705	1.88384
GOTERM_BP_ALL	GO:0001678~cellular glucose homeostasis	10	0.148489	0.830214	1.66221
GOTERM_BP_ALL	GO:0061178~regulation of insulin secretion involved in cellular response to glucose stimulus	6	0.178255	0.867854	2.00777
GOTERM_BP_ALL	GO:0035773~insulin secretion involved in cellular response to glucose stimulus	5	0.225844	0.909868	2.05095
Annotation Cluster 83	Enrichment Score: 1.3605327602212904
Category	Term	Number of Genes	P-value	Adjusted P-value	Fold Enrichment
GOTERM_MF_ALL	GO:0033293~monocarboxylic acid binding	8	0.00991244	0.122888	3.31831
GOTERM_MF_ALL	GO:0005504~fatty acid binding	5	0.0698672	0.488153	3.19068
GOTERM_MF_ALL	GO:0036041~long-chain fatty acid binding	3	0.11966	0.650753	4.97746
Annotation Cluster 84	Enrichment Score: 1.280361030891386
Category	Term	Number of Genes	P-value	Adjusted P-value	Fold Enrichment
GOTERM_BP_ALL	GO:0055081~anion homeostasis	5	0.0177132	0.302174	4.89073
GOTERM_BP_ALL	GO:0055062~phosphate ion homeostasis	3	0.0902216	0.709766	5.86887
GOTERM_BP_ALL	GO:0072506~trivalent inorganic anion homeostasis	3	0.0902216	0.709766	5.86887
Annotation Cluster 85	Enrichment Score: 1.2767894576445282
Category	Term	Number of Genes	P-value	Adjusted P-value	Fold Enrichment
GOTERM_CC_ALL	GO:0043296~apical junction complex	12	0.0288018	0.228538	2.0949
GOTERM_CC_ALL	GO:0005923~bicellular tight junction	10	0.0677516	0.404225	1.97229
GOTERM_CC_ALL	GO:0070160~occluding junction	10	0.0757344	0.430171	1.92814
Annotation Cluster 86	Enrichment Score: 1.2215078770725853
Category	Term	Number of Genes	P-value	Adjusted P-value	Fold Enrichment
GOTERM_BP_ALL	GO:0046486~glycerolipid metabolic process	20	0.0194433	0.322957	1.7661
GOTERM_BP_ALL	GO:0006641~triglyceride metabolic process	9	0.029728	0.410893	2.46114
GOTERM_BP_ALL	GO:0006639~acylglycerol metabolic process	9	0.067875	0.635864	2.08078
GOTERM_BP_ALL	GO:0006638~neutral lipid metabolic process	9	0.0737321	0.657836	2.04363
GOTERM_BP_ALL	GO:0090207~regulation of triglyceride metabolic process	4	0.269873	0.936036	2.21146
Annotation Cluster 87	Enrichment Score: 1.214096450894387
Category	Term	Number of Genes	P-value	Adjusted P-value	Fold Enrichment
GOTERM_MF_ALL	GO:0036094~small molecule binding	153	1.71968e-06	7.85111e-05	1.43743
GOTERM_MF_ALL	GO:0000166~nucleotide binding	133	0.000153463	0.00456561	1.35767
GOTERM_MF_ALL	GO:1901265~nucleoside phosphate binding	133	0.000153463	0.00456561	1.35767
GOTERM_MF_ALL	GO:0097367~carbohydrate derivative binding	103	0.119644	0.652784	1.12627
GOTERM_MF_ALL	GO:0030554~adenyl nucleotide binding	71	0.170959	0.763468	1.1356
GOTERM_MF_ALL	GO:0005524~ATP binding	68	0.202475	0.810051	1.12298
GOTERM_MF_ALL	GO:0032553~ribonucleotide binding	85	0.213825	0.821461	1.10006
GOTERM_MF_ALL	GO:0032559~adenyl ribonucleotide binding	69	0.221314	0.830365	1.10932
GOTERM_MF_ALL	GO:0017076~purine nucleotide binding	84	0.245218	0.860067	1.08995
GOTERM_MF_ALL	GO:0035639~purine ribonucleoside triphosphate binding	80	0.296351	0.89898	1.07157
GOTERM_MF_ALL	GO:0032555~purine ribonucleotide binding	82	0.304723	0.905577	1.06958
GOTERM_MF_ALL	GO:0032549~ribonucleoside binding	80	0.337437	0.926818	1.06186
GOTERM_MF_ALL	GO:0001883~purine nucleoside binding	80	0.337437	0.926818	1.06186
GOTERM_MF_ALL	GO:0032550~purine ribonucleoside binding	80	0.341206	0.928608	1.06356
GOTERM_MF_ALL	GO:0001882~nucleoside binding	80	0.344535	0.929255	1.05735
GOTERM_MF_ALL	GO:0097159~organic cyclic compound binding	223	0.981297	1	0.901099
GOTERM_MF_ALL	GO:1901363~heterocyclic compound binding	215	0.993071	1	0.88122
Annotation Cluster 88	Enrichment Score: 1.1905596470767983
Category	Term	Number of Genes	P-value	Adjusted P-value	Fold Enrichment
GOTERM_MF_ALL	GO:0043167~ion binding	200	0.00955215	0.119689	1.16079
GOTERM_MF_ALL	GO:0046914~transition metal ion binding	71	0.0299821	0.282437	1.26757
GOTERM_MF_ALL	GO:0043169~cation binding	175	0.212513	0.820833	1.05994
GOTERM_MF_ALL	GO:0046872~metal ion binding	171	0.284062	0.889102	1.04615
Annotation Cluster 89	Enrichment Score: 1.1589048998500495
Category	Term	Number of Genes	P-value	Adjusted P-value	Fold Enrichment
GOTERM_BP_ALL	GO:0060390~regulation of SMAD protein import into nucleus	6	0.00038409	0.0135791	8.97592
GOTERM_BP_ALL	GO:0010719~negative regulation of epithelial to mesenchymal transition	5	0.0154568	0.273896	5.08636
GOTERM_BP_ALL	GO:0010717~regulation of epithelial to mesenchymal transition	8	0.0242502	0.365186	2.78705
GOTERM_BP_ALL	GO:0060393~regulation of pathway-restricted SMAD protein phosphorylation	7	0.0320398	0.432205	2.9184
GOTERM_BP_ALL	GO:0060389~pathway-restricted SMAD protein phosphorylation	7	0.0343415	0.449518	2.87133
GOTERM_BP_ALL	GO:0060485~mesenchyme development	16	0.0616827	0.610247	1.6541
GOTERM_BP_ALL	GO:0048762~mesenchymal cell differentiation	13	0.0633457	0.616724	1.77749
GOTERM_BP_ALL	GO:0090092~regulation of transmembrane receptor protein serine/threonine kinase signaling pathway	14	0.0711342	0.64848	1.69545
GOTERM_BP_ALL	GO:0048645~organ formation	6	0.116994	0.778865	2.31198
GOTERM_BP_ALL	GO:0014031~mesenchymal cell development	11	0.143874	0.825494	1.61705
GOTERM_BP_ALL	GO:0001837~epithelial to mesenchymal transition	7	0.218309	0.903428	1.72837
GOTERM_BP_ALL	GO:0014033~neural crest cell differentiation	6	0.241487	0.920399	1.79518
GOTERM_BP_ALL	GO:0010771~negative regulation of cell morphogenesis involved in differentiation	7	0.318457	0.957467	1.50867
GOTERM_BP_ALL	GO:0010721~negative regulation of cell development	15	0.557658	0.994294	1.05672
GOTERM_BP_ALL	GO:0014032~neural crest cell development	4	0.595881	0.99575	1.30419
Annotation Cluster 90	Enrichment Score: 1.1287325332352072
Category	Term	Number of Genes	P-value	Adjusted P-value	Fold Enrichment
GOTERM_BP_ALL	GO:0006636~unsaturated fatty acid biosynthetic process	6	0.052555	0.564787	2.93444
GOTERM_BP_ALL	GO:0046456~icosanoid biosynthetic process	5	0.0559492	0.584458	3.43673
GOTERM_BP_ALL	GO:0046457~prostanoid biosynthetic process	4	0.0730845	0.655332	4.06909
GOTERM_BP_ALL	GO:0001516~prostaglandin biosynthetic process	4	0.0730845	0.655332	4.06909
GOTERM_BP_ALL	GO:0006692~prostanoid metabolic process	4	0.103699	0.749394	3.50783
GOTERM_BP_ALL	GO:0006693~prostaglandin metabolic process	4	0.103699	0.749394	3.50783
Annotation Cluster 91	Enrichment Score: 1.1228983545971771
Category	Term	Number of Genes	P-value	Adjusted P-value	Fold Enrichment
GOTERM_BP_ALL	GO:0009812~flavonoid metabolic process	6	0.00304693	0.0795878	5.86887
GOTERM_BP_ALL	GO:0009813~flavonoid biosynthetic process	4	0.0473714	0.538727	4.84415
GOTERM_BP_ALL	GO:0052696~flavonoid glucuronidation	4	0.0473714	0.538727	4.84415
GOTERM_BP_ALL	GO:0052695~cellular glucuronidation	4	0.0595719	0.601631	4.42292
GOTERM_BP_ALL	GO:0019585~glucuronate metabolic process	4	0.0661692	0.62883	4.23863
GOTERM_BP_ALL	GO:0006063~uronic acid metabolic process	4	0.0661692	0.62883	4.23863
GOTERM_MF_ALL	GO:0015020~glucuronosyltransferase activity	4	0.154591	0.730731	2.92792
GOTERM_MF_ALL	GO:0008194~UDP-glycosyltransferase activity	9	0.190581	0.793217	1.62309
GOTERM_MF_ALL	GO:0016758~transferase activity, transferring hexosyl groups	11	0.258006	0.868379	1.4039
GOTERM_MF_ALL	GO:0016757~transferase activity, transferring glycosyl groups	13	0.435386	0.965053	1.17223
Annotation Cluster 92	Enrichment Score: 1.1190205333070853
Category	Term	Number of Genes	P-value	Adjusted P-value	Fold Enrichment
GOTERM_MF_ALL	GO:0015129~lactate transmembrane transporter activity	3	0.0695595	0.48876	6.78745
GOTERM_BP_ALL	GO:0035879~plasma membrane lactate transport	3	0.0783166	0.67571	6.35795
GOTERM_BP_ALL	GO:0015727~lactate transport	3	0.0783166	0.67571	6.35795
GOTERM_BP_ALL	GO:0035873~lactate transmembrane transport	3	0.0783166	0.67571	6.35795
Annotation Cluster 93	Enrichment Score: 1.1132134740290958
Category	Term	Number of Genes	P-value	Adjusted P-value	Fold Enrichment
GOTERM_BP_ALL	GO:0090407~organophosphate biosynthetic process	34	0.00106611	0.0337072	1.82808
GOTERM_BP_ALL	GO:1901293~nucleoside phosphate biosynthetic process	21	0.0151709	0.271937	1.78023
GOTERM_BP_ALL	GO:0009165~nucleotide biosynthetic process	20	0.0240331	0.363458	1.72419
GOTERM_BP_ALL	GO:0046129~purine ribonucleoside biosynthetic process	9	0.029728	0.410893	2.46114
GOTERM_BP_ALL	GO:0042451~purine nucleoside biosynthetic process	9	0.029728	0.410893	2.46114
GOTERM_BP_ALL	GO:0006754~ATP biosynthetic process	6	0.0456218	0.52883	3.05181
GOTERM_BP_ALL	GO:0009127~purine nucleoside monophosphate biosynthetic process	7	0.0667311	0.63116	2.43866
GOTERM_BP_ALL	GO:0009168~purine ribonucleoside monophosphate biosynthetic process	7	0.0667311	0.63116	2.43866
GOTERM_BP_ALL	GO:0042455~ribonucleoside biosynthetic process	9	0.0737321	0.657836	2.04363
GOTERM_BP_ALL	GO:0009163~nucleoside biosynthetic process	9	0.0737321	0.657836	2.04363
GOTERM_BP_ALL	GO:1901659~glycosyl compound biosynthetic process	9	0.0798857	0.6799	2.00777
GOTERM_BP_ALL	GO:0009142~nucleoside triphosphate biosynthetic process	7	0.0899829	0.710343	2.25345
GOTERM_BP_ALL	GO:0009206~purine ribonucleoside triphosphate biosynthetic process	6	0.0908746	0.711696	2.50149
GOTERM_BP_ALL	GO:0009145~purine nucleoside triphosphate biosynthetic process	6	0.0958336	0.726197	2.46114
GOTERM_BP_ALL	GO:0009156~ribonucleoside monophosphate biosynthetic process	7	0.117078	0.778443	2.09438
GOTERM_BP_ALL	GO:0009201~ribonucleoside triphosphate biosynthetic process	6	0.122604	0.789409	2.27747
GOTERM_BP_ALL	GO:0009124~nucleoside monophosphate biosynthetic process	7	0.142413	0.822695	1.97803
GOTERM_BP_ALL	GO:0009152~purine ribonucleotide biosynthetic process	12	0.313454	0.955786	1.30419
GOTERM_BP_ALL	GO:0006164~purine nucleotide biosynthetic process	12	0.364431	0.970786	1.25074
GOTERM_BP_ALL	GO:0009260~ribonucleotide biosynthetic process	12	0.377571	0.973352	1.23555
GOTERM_BP_ALL	GO:0072522~purine-containing compound biosynthetic process	12	0.392781	0.976747	1.22073
GOTERM_BP_ALL	GO:0046390~ribose phosphate biosynthetic process	12	0.392781	0.976747	1.22073
Annotation Cluster 94	Enrichment Score: 1.1045117959025426
Category	Term	Number of Genes	P-value	Adjusted P-value	Fold Enrichment
GOTERM_BP_ALL	GO:0008643~carbohydrate transport	15	0.00252586	0.0679151	2.52634
GOTERM_BP_ALL	GO:0046628~positive regulation of insulin receptor signaling pathway	4	0.0128392	0.241141	7.82516
GOTERM_BP_ALL	GO:1900078~positive regulation of cellular response to insulin stimulus	5	0.0177132	0.302174	4.89073
GOTERM_BP_ALL	GO:0015758~glucose transport	10	0.0447571	0.525733	2.13712
GOTERM_BP_ALL	GO:0008645~hexose transport	10	0.0488663	0.544439	2.1018
GOTERM_BP_ALL	GO:0015749~monosaccharide transport	10	0.0488663	0.544439	2.1018
GOTERM_BP_ALL	GO:0046626~regulation of insulin receptor signaling pathway	6	0.0768233	0.670073	2.63087
GOTERM_BP_ALL	GO:1900076~regulation of cellular response to insulin stimulus	7	0.077866	0.674359	2.3424
GOTERM_BP_ALL	GO:0032869~cellular response to insulin stimulus	12	0.0924447	0.71735	1.7145
GOTERM_BP_ALL	GO:0046326~positive regulation of glucose import	5	0.0931948	0.719602	2.88998
GOTERM_BP_ALL	GO:0010828~positive regulation of glucose transport	5	0.139401	0.817908	2.49331
GOTERM_BP_ALL	GO:0008286~insulin receptor signaling pathway	7	0.164336	0.849399	1.89386
GOTERM_BP_ALL	GO:0046324~regulation of glucose import	5	0.295361	0.949287	1.81656
GOTERM_BP_ALL	GO:0046323~glucose import	5	0.349096	0.966491	1.67314
GOTERM_BP_ALL	GO:0010827~regulation of glucose transport	5	0.411846	0.979826	1.53204
GOTERM_BP_ALL	GO:0007169~transmembrane receptor protein tyrosine kinase signaling pathway	19	0.691096	0.998362	0.960644
Annotation Cluster 95	Enrichment Score: 1.0985151602611345
Category	Term	Number of Genes	P-value	Adjusted P-value	Fold Enrichment
GOTERM_BP_ALL	GO:0015810~aspartate transport	3	0.0461462	0.532028	8.47726
GOTERM_BP_ALL	GO:0015740~C4-dicarboxylate transport	3	0.0669587	0.63157	6.93594
GOTERM_BP_ALL	GO:0006835~dicarboxylic acid transport	6	0.0768233	0.670073	2.63087
GOTERM_BP_ALL	GO:0015800~acidic amino acid transport	3	0.170021	0.857917	4.01555
Annotation Cluster 96	Enrichment Score: 1.0886129888117877
Category	Term	Number of Genes	P-value	Adjusted P-value	Fold Enrichment
GOTERM_BP_ALL	GO:1901655~cellular response to ketone	10	0.0107763	0.212621	2.7346
GOTERM_BP_ALL	GO:1901654~response to ketone	15	0.0152047	0.271654	2.05095
GOTERM_BP_ALL	GO:0071383~cellular response to steroid hormone stimulus	14	0.0988631	0.735501	1.60381
GOTERM_BP_ALL	GO:0071384~cellular response to corticosteroid stimulus	6	0.134189	0.808633	2.21146
GOTERM_BP_ALL	GO:0071549~cellular response to dexamethasone stimulus	4	0.176482	0.865351	2.74938
GOTERM_BP_ALL	GO:0071548~response to dexamethasone	4	0.248497	0.923945	2.31198
GOTERM_BP_ALL	GO:0071385~cellular response to glucocorticoid stimulus	5	0.25147	0.925747	1.95629
Annotation Cluster 97	Enrichment Score: 1.0882871523075102
Category	Term	Number of Genes	P-value	Adjusted P-value	Fold Enrichment
GOTERM_BP_ALL	GO:0035356~cellular triglyceride homeostasis	3	0.0283531	0.400599	10.8993
GOTERM_BP_ALL	GO:0070328~triglyceride homeostasis	4	0.138442	0.817369	3.08264
GOTERM_BP_ALL	GO:0055090~acylglycerol homeostasis	4	0.138442	0.817369	3.08264
Annotation Cluster 98	Enrichment Score: 1.0877316354239728
Category	Term	Number of Genes	P-value	Adjusted P-value	Fold Enrichment
GOTERM_BP_ALL	GO:0050678~regulation of epithelial cell proliferation	22	0.0168271	0.291865	1.7322
GOTERM_BP_ALL	GO:0050673~epithelial cell proliferation	22	0.0687054	0.638734	1.48408
GOTERM_BP_ALL	GO:2000027~regulation of organ morphogenesis	12	0.157018	0.841203	1.54132
GOTERM_BP_ALL	GO:0050679~positive regulation of epithelial cell proliferation	10	0.245541	0.923011	1.4616
Annotation Cluster 99	Enrichment Score: 1.0757946503596711
Category	Term	Number of Genes	P-value	Adjusted P-value	Fold Enrichment
GOTERM_BP_ALL	GO:1901361~organic cyclic compound catabolic process	21	0.0270332	0.39045	1.67419
GOTERM_BP_ALL	GO:0019439~aromatic compound catabolic process	19	0.0468709	0.536753	1.62149
GOTERM_BP_ALL	GO:0044270~cellular nitrogen compound catabolic process	18	0.0609439	0.60659	1.59502
GOTERM_BP_ALL	GO:0046700~heterocycle catabolic process	17	0.0998303	0.73761	1.51168
GOTERM_BP_ALL	GO:0034655~nucleobase-containing compound catabolic process	11	0.542043	0.993473	1.10138
Annotation Cluster 100	Enrichment Score: 1.0478810281992261
Category	Term	Number of Genes	P-value	Adjusted P-value	Fold Enrichment
GOTERM_BP_ALL	GO:0050886~endocrine process	10	0.0199784	0.327605	2.46911
GOTERM_BP_ALL	GO:0035929~steroid hormone secretion	4	0.0533028	0.568185	4.62396
GOTERM_BP_ALL	GO:0060986~endocrine hormone secretion	6	0.0681591	0.636572	2.72483
GOTERM_BP_ALL	GO:0032370~positive regulation of lipid transport	6	0.0768233	0.670073	2.63087
GOTERM_BP_ALL	GO:2000833~positive regulation of steroid hormone secretion	3	0.0783166	0.67571	6.35795
GOTERM_BP_ALL	GO:2000831~regulation of steroid hormone secretion	3	0.155972	0.840128	4.23863
GOTERM_BP_ALL	GO:0032368~regulation of lipid transport	7	0.18759	0.87602	1.81656
GOTERM_BP_ALL	GO:0044060~regulation of endocrine process	4	0.323975	0.95969	1.99465
