# Supplementary material for: Charting the transcriptional landscape of cells of renin lineage following podocyte depletion
Source: PLoS One. 2017 Dec 12;12(12):e0189084. doi: 10.1371/journal.pone.0189084 (PMC5726629; doi:10.1371/journal.pone.0189084)
Supplement: S3 Table — (XLSX) [file pone.0189084.s004.xlsx]

## Sheet: Sheet1
S3 Table. Top 100 GO annotation clusters enriched among differentially upregulated genes in CoRL following podocyte ablation.
Annotation Cluster 1	Enrichment Score: 69.89915638970263
Category	Term	Number of Genes	P-value	Adjusted P-value	Fold Enrichment
GOTERM_BP_ALL	GO:0002376~immune system process	413	2.90448e-111	2.16616e-107	3.05721
GOTERM_BP_ALL	GO:0006955~immune response	271	2.7334e-90	1.01928e-86	3.81038
GOTERM_BP_ALL	GO:0006952~defense response	276	9.59733e-75	2.3859e-71	3.23085
GOTERM_BP_ALL	GO:0002682~regulation of immune system process	246	8.98257e-71	1.6748e-67	3.41456
GOTERM_BP_ALL	GO:0002684~positive regulation of immune system process	177	6.05567e-59	7.5272e-56	3.924
GOTERM_BP_ALL	GO:0006950~response to stress	417	3.20994e-56	2.99247e-53	2.05496
GOTERM_BP_ALL	GO:0050776~regulation of immune response	148	5.81955e-52	3.94566e-49	4.1384
GOTERM_BP_ALL	GO:0009605~response to external stimulus	310	8.27709e-51	5.14421e-48	2.33565
Annotation Cluster 2	Enrichment Score: 33.74902872590677
Category	Term	Number of Genes	P-value	Adjusted P-value	Fold Enrichment
GOTERM_BP_ALL	GO:0001816~cytokine production	133	2.23042e-41	8.75498e-39	3.74311
GOTERM_BP_ALL	GO:0001817~regulation of cytokine production	123	1.16421e-38	3.47306e-36	3.78084
GOTERM_BP_ALL	GO:0001819~positive regulation of cytokine production	93	3.79716e-34	8.84975e-32	4.34581
GOTERM_BP_ALL	GO:0051240~positive regulation of multicellular organismal process	192	1.02332e-23	9.0856e-22	2.0856
Annotation Cluster 3	Enrichment Score: 29.32907181405299
Category	Term	Number of Genes	P-value	Adjusted P-value	Fold Enrichment
GOTERM_BP_ALL	GO:0002682~regulation of immune system process	246	8.98257e-71	1.6748e-67	3.41456
GOTERM_BP_ALL	GO:0045087~innate immune response	161	8.14805e-60	1.21536e-56	4.34087
GOTERM_BP_ALL	GO:0002684~positive regulation of immune system process	177	6.05567e-59	7.5272e-56	3.924
GOTERM_BP_ALL	GO:0050776~regulation of immune response	148	5.81955e-52	3.94566e-49	4.1384
GOTERM_BP_ALL	GO:0050778~positive regulation of immune response	118	4.0015e-43	1.8652e-40	4.31584
GOTERM_BP_ALL	GO:0031347~regulation of defense response	127	2.75863e-38	7.91303e-36	3.65131
GOTERM_BP_ALL	GO:0002764~immune response-regulating signaling pathway	83	1.0947e-35	2.81526e-33	5.06666
GOTERM_BP_ALL	GO:0002253~activation of immune response	86	1.99825e-34	4.80741e-32	4.71817
GOTERM_BP_ALL	GO:0031349~positive regulation of defense response	78	4.33789e-32	8.29538e-30	4.84677
GOTERM_BP_ALL	GO:0002757~immune response-activating signal transduction	76	5.89986e-32	1.10003e-29	4.95329
GOTERM_BP_ALL	GO:0045088~regulation of innate immune response	67	2.94313e-30	4.7717e-28	5.3282
GOTERM_BP_ALL	GO:0045089~positive regulation of innate immune response	52	3.40266e-23	2.95082e-21	5.24128
GOTERM_BP_ALL	GO:0002218~activation of innate immune response	43	5.83325e-22	4.22373e-20	6.06074
GOTERM_BP_ALL	GO:0002768~immune response-regulating cell surface receptor signaling pathway	51	2.8843e-21	1.93794e-19	4.88488
GOTERM_BP_ALL	GO:0002758~innate immune response-activating signal transduction	40	3.24823e-20	2.01877e-18	5.97811
GOTERM_BP_ALL	GO:0002429~immune response-activating cell surface receptor signaling pathway	45	3.09359e-18	1.59117e-16	4.72814
GOTERM_BP_ALL	GO:0002224~toll-like receptor signaling pathway	31	4.87499e-17	2.25824e-15	6.55405
GOTERM_BP_ALL	GO:0002221~pattern recognition receptor signaling pathway	35	6.03444e-17	5.10703e-15	5.67083
GOTERM_BP_ALL	GO:0050851~antigen receptor-mediated signaling pathway	33	7.01036e-12	1.98044e-10	4.17595
GOTERM_BP_ALL	GO:0050853~B cell receptor signaling pathway	18	7.87053e-08	1.37146e-06	4.8759
GOTERM_BP_ALL	GO:0050854~regulation of antigen receptor-mediated signaling pathway	15	9.2188e-08	1.59152e-06	5.91018
GOTERM_BP_ALL	GO:0050852~T cell receptor signaling pathway	19	1.42632e-07	2.37975e-06	4.45127
Annotation Cluster 4	Enrichment Score: 28.187722991067115
Category	Term	Number of Genes	P-value	Adjusted P-value	Fold Enrichment
GOTERM_BP_ALL	GO:0006952~defense response	276	9.59733e-75	2.3859e-71	3.23085
GOTERM_BP_ALL	GO:0009605~response to external stimulus	310	8.27709e-51	5.14421e-48	2.33565
GOTERM_BP_ALL	GO:0051707~response to other organism	178	7.5379e-42	3.30692e-39	3.00477
GOTERM_BP_ALL	GO:0043207~response to external biotic stimulus	178	8.64389e-42	3.58145e-39	3.00185
GOTERM_BP_ALL	GO:0009607~response to biotic stimulus	182	7.15571e-41	2.66836e-38	2.91075
GOTERM_BP_ALL	GO:0098542~defense response to other organism	112	8.09012e-28	9.57716e-26	3.1521
GOTERM_BP_ALL	GO:0044403~symbiosis, encompassing mutualism through parasitism	109	9.96537e-25	9.52843e-23	2.95725
GOTERM_BP_ALL	GO:0044419~interspecies interaction between organisms	109	9.96537e-25	9.52843e-23	2.95725
GOTERM_BP_ALL	GO:0044764~multi-organism cellular process	101	8.09163e-23	6.5595e-21	2.94779
GOTERM_BP_ALL	GO:0016032~viral process	100	1.51559e-22	1.16528e-20	2.94338
GOTERM_BP_ALL	GO:0051704~multi-organism process	240	4.11542e-19	2.29051e-17	1.73872
GOTERM_BP_ALL	GO:0009615~response to virus	70	7.145e-19	3.88959e-17	3.33395
GOTERM_BP_ALL	GO:0051607~defense response to virus	58	1.06926e-15	4.32987e-14	3.34059
GOTERM_BP_ALL	GO:0043900~regulation of multi-organism process	70	2.97961e-14	1.01796e-12	2.7456
GOTERM_BP_ALL	GO:0043903~regulation of symbiosis, encompassing mutualism through parasitism	54	1.63499e-11	4.41803e-10	2.80291
GOTERM_BP_ALL	GO:0050792~regulation of viral process	49	1.77442e-10	4.18785e-09	2.79437
Annotation Cluster 5	Enrichment Score: 26.91033526103161
Category	Term	Number of Genes	P-value	Adjusted P-value	Fold Enrichment
GOTERM_BP_ALL	GO:0034097~response to cytokine	133	5.83277e-37	1.61114e-34	3.42101
GOTERM_BP_ALL	GO:0071345~cellular response to cytokine stimulus	108	2.69037e-30	4.45884e-28	3.45451
GOTERM_BP_ALL	GO:0071310~cellular response to organic substance	240	9.85645e-27	1.11378e-24	1.97849
GOTERM_BP_ALL	GO:0019221~cytokine-mediated signaling pathway	62	1.47656e-16	4.77396e-15	3.29713
Annotation Cluster 6	Enrichment Score: 25.738916517118096
Category	Term	Number of Genes	P-value	Adjusted P-value	Fold Enrichment
GOTERM_BP_ALL	GO:0016477~cell migration	190	4.04898e-39	1.25822e-36	2.74724
GOTERM_BP_ALL	GO:0040011~locomotion	214	5.58827e-36	1.48847e-33	2.42643
GOTERM_BP_ALL	GO:0048870~cell motility	197	1.52564e-35	3.79275e-33	2.5336
GOTERM_BP_ALL	GO:0051674~localization of cell	197	1.52564e-35	3.79275e-33	2.5336
GOTERM_BP_ALL	GO:0006928~movement of cell or subcellular component	212	1.28244e-27	1.49445e-25	2.13187
GOTERM_BP_ALL	GO:0032879~regulation of localization	273	7.09033e-27	8.13534e-25	1.8707
GOTERM_BP_ALL	GO:0040012~regulation of locomotion	130	1.82035e-26	1.9965e-24	2.75183
GOTERM_BP_ALL	GO:2000145~regulation of cell motility	126	2.99824e-26	3.10567e-24	2.79335
GOTERM_BP_ALL	GO:0030334~regulation of cell migration	121	1.13781e-25	1.14673e-23	2.82712
GOTERM_BP_ALL	GO:0051270~regulation of cellular component movement	129	1.26468e-24	1.19392e-22	2.64351
GOTERM_BP_ALL	GO:0040017~positive regulation of locomotion	79	1.9319e-17	9.29556e-16	2.88942
GOTERM_BP_ALL	GO:0030335~positive regulation of cell migration	75	8.29436e-17	4.996e-15	2.91534
GOTERM_BP_ALL	GO:2000147~positive regulation of cell motility	76	2.64873e-16	9.21485e-15	2.85808
GOTERM_BP_ALL	GO:0051272~positive regulation of cellular component movement	77	2.83178e-16	1.37668e-14	2.8282
Annotation Cluster 7	Enrichment Score: 23.205604682118466
Category	Term	Number of Genes	P-value	Adjusted P-value	Fold Enrichment
GOTERM_BP_ALL	GO:0006954~inflammatory response	131	3.10948e-40	1.05411e-37	3.70487
GOTERM_BP_ALL	GO:0031349~positive regulation of defense response	78	4.33789e-32	8.29538e-30	4.84677
GOTERM_BP_ALL	GO:0032101~regulation of response to external stimulus	125	2.1468e-26	2.28726e-24	2.81803
GOTERM_BP_ALL	GO:0050727~regulation of inflammatory response	58	7.84718e-17	4.996e-15	3.5158
GOTERM_BP_ALL	GO:0032103~positive regulation of response to external stimulus	56	1.00788e-16	4.88498e-15	3.59572
GOTERM_BP_ALL	GO:0050729~positive regulation of inflammatory response	29	2.54973e-11	6.74321e-10	4.48892
Annotation Cluster 8	Enrichment Score: 21.868561304289344
Category	Term	Number of Genes	P-value	Adjusted P-value	Fold Enrichment
GOTERM_BP_ALL	GO:0048583~regulation of response to stimulus	394	3.67785e-52	2.74294e-49	2.05308
GOTERM_BP_ALL	GO:0048584~positive regulation of response to stimulus	268	8.26651e-50	4.40369e-47	2.53336
GOTERM_BP_ALL	GO:0007166~cell surface receptor signaling pathway	269	7.65682e-33	1.67955e-30	2.0472
GOTERM_BP_ALL	GO:0035556~intracellular signal transduction	272	7.74677e-31	1.37561e-28	1.98132
GOTERM_BP_ALL	GO:0050896~response to stimulus	693	2.25221e-30	3.8175e-28	1.34357
GOTERM_BP_ALL	GO:0009966~regulation of signal transduction	267	2.18885e-26	2.29922e-24	1.87555
GOTERM_BP_ALL	GO:0009967~positive regulation of signal transduction	174	1.6358e-25	1.62664e-23	2.2715
GOTERM_BP_ALL	GO:0010647~positive regulation of cell communication	182	3.56078e-23	3.05245e-21	2.11762
GOTERM_BP_ALL	GO:0023056~positive regulation of signaling	182	6.05509e-23	5.13169e-21	2.10771
GOTERM_BP_ALL	GO:0010646~regulation of cell communication	279	1.73766e-22	1.3224e-20	1.73677
GOTERM_BP_ALL	GO:0023051~regulation of signaling	280	2.83408e-22	2.13501e-20	1.72871
GOTERM_BP_ALL	GO:0051716~cellular response to stimulus	564	3.01936e-21	2.01057e-19	1.3481
GOTERM_BP_ALL	GO:1902531~regulation of intracellular signal transduction	179	4.515e-20	2.76007e-18	1.99951
GOTERM_BP_ALL	GO:0007165~signal transduction	464	6.87604e-19	3.7707e-17	1.39583
GOTERM_BP_ALL	GO:0044700~single organism signaling	475	1.16192e-15	4.26326e-14	1.34184
GOTERM_BP_ALL	GO:0023052~signaling	477	1.29426e-15	5.09592e-14	1.34006
GOTERM_BP_ALL	GO:0007154~cell communication	480	1.72829e-15	6.76126e-14	1.33551
GOTERM_BP_ALL	GO:0050789~regulation of biological process	772	3.26125e-15	1.18239e-13	1.17691
GOTERM_BP_ALL	GO:0050794~regulation of cellular process	741	2.94153e-14	1.01119e-12	1.18182
GOTERM_BP_ALL	GO:0044763~single-organism cellular process	826	1.38082e-13	4.51772e-12	1.14231
GOTERM_BP_ALL	GO:0065007~biological regulation	790	1.01808e-12	3.08651e-11	1.14927
GOTERM_BP_ALL	GO:0044699~single-organism process	889	1.35369e-10	3.24625e-09	1.09852
GOTERM_BP_ALL	GO:0009987~cellular process	975	1.53561e-07	2.55068e-06	1.05165
Annotation Cluster 9	Enrichment Score: 20.66970076411388
Category	Term	Number of Genes	P-value	Adjusted P-value	Fold Enrichment
GOTERM_CC_ALL	GO:0031982~vesicle	342	8.68575e-26	7.21786e-23	1.68837
GOTERM_CC_ALL	GO:0031988~membrane-bounded vesicle	327	1.11692e-24	3.09387e-22	1.69328
GOTERM_CC_ALL	GO:0043230~extracellular organelle	269	4.72032e-23	9.80646e-21	1.7851
GOTERM_CC_ALL	GO:1903561~extracellular vesicle	265	6.65256e-22	1.10566e-19	1.76313
GOTERM_CC_ALL	GO:0070062~extracellular exosome	263	1.33551e-21	1.84968e-19	1.75964
GOTERM_CC_ALL	GO:0044421~extracellular region part	335	5.39233e-18	2.80064e-16	1.52893
GOTERM_CC_ALL	GO:0005576~extracellular region	360	9.35151e-15	3.87468e-13	1.43349
Annotation Cluster 10	Enrichment Score: 20.447684349059895
Category	Term	Number of Genes	P-value	Adjusted P-value	Fold Enrichment
GOTERM_BP_ALL	GO:0051707~response to other organism	178	7.5379e-42	3.30692e-39	3.00477
GOTERM_BP_ALL	GO:0043207~response to external biotic stimulus	178	8.64389e-42	3.58145e-39	3.00185
GOTERM_BP_ALL	GO:0009607~response to biotic stimulus	182	7.15571e-41	2.66836e-38	2.91075
GOTERM_BP_ALL	GO:0009617~response to bacterium	109	6.1342e-23	5.14032e-21	2.81203
GOTERM_BP_ALL	GO:0002237~response to molecule of bacterial origin	81	3.06164e-22	2.26077e-20	3.39193
GOTERM_BP_ALL	GO:0032496~response to lipopolysaccharide	74	6.23951e-19	3.44698e-17	3.20726
GOTERM_BP_ALL	GO:0071216~cellular response to biotic stimulus	52	1.88252e-14	6.63913e-13	3.40188
GOTERM_BP_ALL	GO:1901701~cellular response to oxygen-containing compound	125	2.04578e-14	7.11875e-13	2.03863
GOTERM_BP_ALL	GO:0071219~cellular response to molecule of bacterial origin	49	5.51251e-14	1.84541e-12	3.46731
GOTERM_BP_ALL	GO:0033993~response to lipid	116	2.83042e-13	8.86802e-12	2.0293
GOTERM_BP_ALL	GO:0071222~cellular response to lipopolysaccharide	45	4.29426e-12	1.23178e-10	3.29175
GOTERM_BP_ALL	GO:0031663~lipopolysaccharide-mediated signaling pathway	18	2.67585e-10	6.17849e-09	6.78386
GOTERM_BP_ALL	GO:0071396~cellular response to lipid	69	4.01308e-08	7.24686e-07	2.02064
Annotation Cluster 11	Enrichment Score: 20.257659727953314
Category	Term	Number of Genes	P-value	Adjusted P-value	Fold Enrichment
GOTERM_CC_ALL	GO:0098552~side of membrane	96	9.03011e-25	3.75201e-22	3.25287
GOTERM_CC_ALL	GO:0009986~cell surface	120	1.73277e-19	1.10764e-17	2.41224
GOTERM_CC_ALL	GO:0009897~external side of plasma membrane	66	1.07792e-18	6.39822e-17	3.47292
Annotation Cluster 12	Enrichment Score: 19.294223398609514
Category	Term	Number of Genes	P-value	Adjusted P-value	Fold Enrichment
GOTERM_BP_ALL	GO:0001775~cell activation	191	4.38444e-57	4.67131e-54	3.57589
GOTERM_BP_ALL	GO:0045321~leukocyte activation	171	4.48976e-53	3.72051e-50	3.70568
GOTERM_BP_ALL	GO:0046649~lymphocyte activation	139	3.07538e-40	1.0922e-37	3.52822
GOTERM_BP_ALL	GO:0007159~leukocyte cell-cell adhesion	108	8.98056e-33	1.91363e-30	3.67848
GOTERM_BP_ALL	GO:0016337~single organismal cell-cell adhesion	132	4.1483e-32	8.14159e-30	3.10084
GOTERM_BP_ALL	GO:0098602~single organism cell adhesion	135	2.00838e-30	3.48337e-28	2.94024
GOTERM_BP_ALL	GO:0050865~regulation of cell activation	105	3.02015e-30	4.7924e-28	3.52778
GOTERM_BP_ALL	GO:0071593~lymphocyte aggregation	99	3.74683e-30	5.82163e-28	3.691
GOTERM_BP_ALL	GO:0022610~biological adhesion	207	4.50982e-30	6.86413e-28	2.24994
GOTERM_BP_ALL	GO:0070486~leukocyte aggregation	99	1.31467e-29	1.96096e-27	3.63626
GOTERM_BP_ALL	GO:0042110~T cell activation	98	1.47218e-29	2.15285e-27	3.66159
GOTERM_BP_ALL	GO:0070489~T cell aggregation	98	1.47218e-29	2.15285e-27	3.66159
GOTERM_BP_ALL	GO:0002521~leukocyte differentiation	107	1.61987e-29	2.32327e-27	3.40994
GOTERM_BP_ALL	GO:0002520~immune system development	151	3.29885e-29	4.64204e-27	2.66038
GOTERM_BP_ALL	GO:0032943~mononuclear cell proliferation	77	6.66736e-29	9.04094e-27	4.43493
GOTERM_BP_ALL	GO:0002694~regulation of leukocyte activation	98	1.71073e-28	2.27833e-26	3.55435
GOTERM_BP_ALL	GO:0070661~leukocyte proliferation	78	2.28183e-28	2.98559e-26	4.30653
GOTERM_BP_ALL	GO:0046651~lymphocyte proliferation	76	2.45527e-28	3.15714e-26	4.40661
GOTERM_BP_ALL	GO:0007155~cell adhesion	202	2.546e-28	3.21832e-26	2.21224
GOTERM_BP_ALL	GO:0048534~hematopoietic or lymphoid organ development	145	2.9539e-28	3.67169e-26	2.67425
GOTERM_BP_ALL	GO:0030097~hemopoiesis	140	4.95861e-28	6.06251e-26	2.72098
GOTERM_BP_ALL	GO:0032944~regulation of mononuclear cell proliferation	60	4.77255e-25	4.68338e-23	4.90656
GOTERM_BP_ALL	GO:0070663~regulation of leukocyte proliferation	61	6.04759e-25	5.85752e-23	4.80695
GOTERM_BP_ALL	GO:0050670~regulation of lymphocyte proliferation	59	1.85108e-24	1.72567e-22	4.87074
GOTERM_BP_ALL	GO:0051249~regulation of lymphocyte activation	84	2.78717e-24	2.56626e-22	3.53463
GOTERM_BP_ALL	GO:0098609~cell-cell adhesion	151	4.84918e-24	4.41039e-22	2.37767
GOTERM_BP_ALL	GO:0022407~regulation of cell-cell adhesion	76	1.7374e-21	1.18876e-19	3.46731
GOTERM_BP_ALL	GO:1903037~regulation of leukocyte cell-cell adhesion	66	2.0322e-21	1.37783e-19	3.87868
GOTERM_BP_ALL	GO:0050867~positive regulation of cell activation	67	5.86214e-21	3.86901e-19	3.75905
GOTERM_BP_ALL	GO:0050863~regulation of T cell activation	63	1.32898e-20	8.54446e-19	3.90072
GOTERM_BP_ALL	GO:0030098~lymphocyte differentiation	73	3.07088e-20	1.92459e-18	3.41123
GOTERM_BP_ALL	GO:0002696~positive regulation of leukocyte activation	64	5.58851e-20	3.38855e-18	3.74844
GOTERM_BP_ALL	GO:0030155~regulation of cell adhesion	100	6.20461e-20	3.70192e-18	2.71307
GOTERM_BP_ALL	GO:0042098~T cell proliferation	50	6.57871e-20	3.89397e-18	4.66036
GOTERM_BP_ALL	GO:0051251~positive regulation of lymphocyte activation	59	2.87655e-19	1.61303e-17	3.88918
GOTERM_BP_ALL	GO:1903039~positive regulation of leukocyte cell-cell adhesion	48	9.03517e-19	4.88292e-17	4.57227
GOTERM_BP_ALL	GO:0050870~positive regulation of T cell activation	45	1.71085e-17	8.2854e-16	4.53572
GOTERM_BP_ALL	GO:0022409~positive regulation of cell-cell adhesion	50	2.82108e-17	1.32325e-15	4.06961
GOTERM_BP_ALL	GO:0042113~B cell activation	58	5.63282e-17	5.10703e-15	3.54056
GOTERM_BP_ALL	GO:1903706~regulation of hemopoiesis	68	6.25297e-17	4.996e-15	3.13533
GOTERM_BP_ALL	GO:1902105~regulation of leukocyte differentiation	56	1.67287e-16	9.54792e-15	3.55621
GOTERM_BP_ALL	GO:1902107~positive regulation of leukocyte differentiation	41	2.20515e-16	9.32587e-15	4.64574
GOTERM_BP_ALL	GO:0042129~regulation of T cell proliferation	41	8.38715e-16	3.4861e-14	4.49872
GOTERM_BP_ALL	GO:0045785~positive regulation of cell adhesion	65	1.13223e-15	4.30767e-14	3.07889
GOTERM_BP_ALL	GO:0032946~positive regulation of mononuclear cell proliferation	37	2.5701e-15	9.57012e-14	4.82294
GOTERM_BP_ALL	GO:0030099~myeloid cell differentiation	66	4.31119e-15	1.58318e-13	2.96428
GOTERM_BP_ALL	GO:0046631~alpha-beta T cell activation	37	6.91617e-15	2.50466e-13	4.68213
GOTERM_BP_ALL	GO:0030217~T cell differentiation	50	7.83549e-15	2.83995e-13	3.58193
GOTERM_BP_ALL	GO:0050671~positive regulation of lymphocyte proliferation	36	9.42916e-15	3.38396e-13	4.76424
GOTERM_BP_ALL	GO:0070665~positive regulation of leukocyte proliferation	37	1.13327e-14	4.04121e-13	4.61476
GOTERM_BP_ALL	GO:1903708~positive regulation of hemopoiesis	43	2.32491e-14	8.04912e-13	3.94429
GOTERM_BP_ALL	GO:0045621~positive regulation of lymphocyte differentiation	28	2.16721e-12	6.36358e-11	5.10971
GOTERM_BP_ALL	GO:0046634~regulation of alpha-beta T cell activation	26	1.0831e-11	3.02538e-10	5.18103
GOTERM_BP_ALL	GO:0030888~regulation of B cell proliferation	22	2.9488e-11	7.74371e-10	5.95943
GOTERM_BP_ALL	GO:0045619~regulation of lymphocyte differentiation	35	4.44888e-11	1.14413e-09	3.72257
GOTERM_BP_ALL	GO:0046635~positive regulation of alpha-beta T cell activation	21	6.29576e-11	1.57036e-09	6.06779
GOTERM_BP_ALL	GO:0045582~positive regulation of T cell differentiation	24	1.62719e-10	3.85257e-09	5.01297
GOTERM_BP_ALL	GO:0030183~B cell differentiation	31	3.07709e-10	6.99662e-09	3.8388
GOTERM_BP_ALL	GO:0050864~regulation of B cell activation	31	9.00303e-10	1.92944e-08	3.68104
GOTERM_BP_ALL	GO:0042100~B cell proliferation	26	2.07852e-09	4.36665e-08	4.13532
GOTERM_BP_ALL	GO:0042102~positive regulation of T cell proliferation	24	2.38647e-09	4.97159e-08	4.42635
GOTERM_BP_ALL	GO:0045580~regulation of T cell differentiation	28	9.68293e-09	1.88061e-07	3.62256
GOTERM_BP_ALL	GO:0046633~alpha-beta T cell proliferation	14	2.14096e-08	4.00183e-07	7.13857
GOTERM_BP_ALL	GO:0046632~alpha-beta T cell differentiation	23	3.52721e-08	6.43176e-07	4.02768
GOTERM_BP_ALL	GO:0030890~positive regulation of B cell proliferation	15	6.63564e-08	1.17272e-06	6.04763
GOTERM_BP_ALL	GO:0046640~regulation of alpha-beta T cell proliferation	12	1.91262e-07	3.14192e-06	7.42994
GOTERM_BP_ALL	GO:0046638~positive regulation of alpha-beta T cell differentiation	14	3.82294e-07	5.97723e-06	5.77884
GOTERM_BP_ALL	GO:0046637~regulation of alpha-beta T cell differentiation	15	3.81427e-06	5.15329e-05	4.48359
GOTERM_BP_ALL	GO:0050871~positive regulation of B cell activation	20	4.32634e-06	5.80306e-05	3.43298
GOTERM_BP_ALL	GO:0046641~positive regulation of alpha-beta T cell proliferation	9	8.00199e-06	0.000102713	7.80144
GOTERM_BP_ALL	GO:2000514~regulation of CD4-positive, alpha-beta T cell activation	11	0.00023551	0.00234257	4.14569
Annotation Cluster 13	Enrichment Score: 19.06658036575692
Category	Term	Number of Genes	P-value	Adjusted P-value	Fold Enrichment
GOTERM_CC_ALL	GO:0005925~focal adhesion	76	1.80943e-21	2.14806e-19	3.4775
GOTERM_CC_ALL	GO:0005912~adherens junction	106	1.97741e-21	2.05403e-19	2.74844
GOTERM_CC_ALL	GO:0005924~cell-substrate adherens junction	76	3.95932e-21	3.65577e-19	3.43359
GOTERM_CC_ALL	GO:0030055~cell-substrate junction	76	8.53646e-21	7.09379e-19	3.39078
GOTERM_CC_ALL	GO:0070161~anchoring junction	106	1.40338e-20	1.06019e-18	2.67857
GOTERM_CC_ALL	GO:0030054~cell junction	146	2.34859e-13	8.48388e-12	1.85647
Annotation Cluster 14	Enrichment Score: 16.50311743543488
Category	Term	Number of Genes	P-value	Adjusted P-value	Fold Enrichment
GOTERM_BP_ALL	GO:0008283~cell proliferation	212	6.6943e-23	5.48639e-21	1.96123
GOTERM_BP_ALL	GO:0042127~regulation of cell proliferation	192	2.86383e-22	2.13584e-20	2.02717
GOTERM_BP_ALL	GO:0008284~positive regulation of cell proliferation	109	3.72862e-12	1.07782e-10	2.0039
GOTERM_BP_ALL	GO:0008285~negative regulation of cell proliferation	83	1.35934e-11	3.74096e-10	2.21715
Annotation Cluster 15	Enrichment Score: 16.442622545348666
Category	Term	Number of Genes	P-value	Adjusted P-value	Fold Enrichment
GOTERM_BP_ALL	GO:0050865~regulation of cell activation	105	3.02015e-30	4.7924e-28	3.52778
GOTERM_BP_ALL	GO:0002683~negative regulation of immune system process	90	6.18237e-29	8.53855e-27	3.8621
GOTERM_BP_ALL	GO:0002694~regulation of leukocyte activation	98	1.71073e-28	2.27833e-26	3.55435
GOTERM_BP_ALL	GO:0032944~regulation of mononuclear cell proliferation	60	4.77255e-25	4.68338e-23	4.90656
GOTERM_BP_ALL	GO:0070663~regulation of leukocyte proliferation	61	6.04759e-25	5.85752e-23	4.80695
GOTERM_BP_ALL	GO:0050670~regulation of lymphocyte proliferation	59	1.85108e-24	1.72567e-22	4.87074
GOTERM_BP_ALL	GO:0050863~regulation of T cell activation	63	1.32898e-20	8.54446e-19	3.90072
GOTERM_BP_ALL	GO:0050866~negative regulation of cell activation	46	1.3641e-18	7.26676e-17	4.71882
GOTERM_BP_ALL	GO:0002695~negative regulation of leukocyte activation	41	1.34631e-16	4.88498e-15	4.70727
GOTERM_BP_ALL	GO:0051250~negative regulation of lymphocyte activation	35	4.53264e-14	1.53555e-12	4.66753
GOTERM_BP_ALL	GO:0007162~negative regulation of cell adhesion	43	6.22384e-11	1.55763e-09	3.14545
GOTERM_BP_ALL	GO:0022408~negative regulation of cell-cell adhesion	33	8.93904e-11	2.18581e-09	3.81404
GOTERM_BP_ALL	GO:0070664~negative regulation of leukocyte proliferation	23	2.78898e-10	6.38043e-09	5.11205
GOTERM_BP_ALL	GO:0032945~negative regulation of mononuclear cell proliferation	22	8.21701e-10	1.7763e-08	5.08538
GOTERM_BP_ALL	GO:0050672~negative regulation of lymphocyte proliferation	22	8.21701e-10	1.7763e-08	5.08538
GOTERM_BP_ALL	GO:0050868~negative regulation of T cell activation	25	8.41425e-10	1.81368e-08	4.46818
GOTERM_BP_ALL	GO:1903038~negative regulation of leukocyte cell-cell adhesion	26	8.99911e-10	1.93416e-08	4.29285
GOTERM_BP_ALL	GO:0042130~negative regulation of T cell proliferation	15	7.20058e-06	9.32285e-05	4.26308
Annotation Cluster 16	Enrichment Score: 15.32504380708869
Category	Term	Number of Genes	P-value	Adjusted P-value	Fold Enrichment
GOTERM_BP_ALL	GO:1903555~regulation of tumor necrosis factor superfamily cytokine production	39	6.58921e-18	3.34302e-16	5.36607
GOTERM_BP_ALL	GO:0071706~tumor necrosis factor superfamily cytokine production	39	1.19189e-17	5.8481e-16	5.28222
GOTERM_BP_ALL	GO:0032680~regulation of tumor necrosis factor production	38	2.64788e-17	1.24987e-15	5.31281
GOTERM_BP_ALL	GO:0032640~tumor necrosis factor production	36	2.3502e-16	9.32587e-15	5.28911
GOTERM_BP_ALL	GO:0032760~positive regulation of tumor necrosis factor production	26	1.26703e-13	4.18032e-12	6.17465
GOTERM_BP_ALL	GO:1903557~positive regulation of tumor necrosis factor superfamily cytokine production	26	1.81084e-13	5.74674e-12	6.09121
Annotation Cluster 17	Enrichment Score: 15.14936362315084
Category	Term	Number of Genes	P-value	Adjusted P-value	Fold Enrichment
GOTERM_BP_ALL	GO:0050900~leukocyte migration	74	1.957e-26	2.11526e-24	4.234
GOTERM_BP_ALL	GO:0060326~cell chemotaxis	68	4.71394e-26	4.81597e-24	4.5168
GOTERM_BP_ALL	GO:0030595~leukocyte chemotaxis	55	8.37641e-23	6.64588e-21	4.86484
GOTERM_BP_ALL	GO:0006935~chemotaxis	95	8.63292e-23	6.7773e-21	3.07271
GOTERM_BP_ALL	GO:0042330~taxis	95	1.1347e-22	8.81521e-21	3.06128
GOTERM_BP_ALL	GO:0097529~myeloid leukocyte migration	45	1.86157e-18	9.70879e-17	4.78616
GOTERM_BP_ALL	GO:0032103~positive regulation of response to external stimulus	56	1.00788e-16	4.88498e-15	3.59572
GOTERM_BP_ALL	GO:0097530~granulocyte migration	36	3.14281e-16	1.35447e-14	5.24466
GOTERM_BP_ALL	GO:0030593~neutrophil chemotaxis	31	3.22112e-16	1.34337e-14	6.17738
GOTERM_BP_ALL	GO:1990266~neutrophil migration	33	6.54177e-16	2.63123e-14	5.66441
GOTERM_BP_ALL	GO:0071621~granulocyte chemotaxis	33	3.00326e-15	1.11244e-13	5.39722
GOTERM_BP_ALL	GO:0002685~regulation of leukocyte migration	41	1.9351e-14	6.76348e-13	4.13254
GOTERM_BP_ALL	GO:0050920~regulation of chemotaxis	40	1.27737e-11	3.54152e-10	3.48473
GOTERM_BP_ALL	GO:0002687~positive regulation of leukocyte migration	29	1.05813e-09	2.2612e-08	3.86738
GOTERM_BP_ALL	GO:0002688~regulation of leukocyte chemotaxis	26	2.07852e-09	4.36665e-08	4.13532
GOTERM_BP_ALL	GO:0050921~positive regulation of chemotaxis	27	2.96312e-08	5.45653e-07	3.54611
GOTERM_BP_ALL	GO:0002690~positive regulation of leukocyte chemotaxis	21	9.86997e-08	1.6806e-06	4.13713
GOTERM_BP_ALL	GO:0071622~regulation of granulocyte chemotaxis	12	4.56144e-05	0.000515322	4.52257
Annotation Cluster 18	Enrichment Score: 13.7795360604508
Category	Term	Number of Genes	P-value	Adjusted P-value	Fold Enrichment
GOTERM_BP_ALL	GO:0009966~regulation of signal transduction	267	2.18885e-26	2.29922e-24	1.87555
GOTERM_BP_ALL	GO:0010646~regulation of cell communication	279	1.73766e-22	1.3224e-20	1.73677
GOTERM_BP_ALL	GO:0023051~regulation of signaling	280	2.83408e-22	2.13501e-20	1.72871
GOTERM_BP_ALL	GO:0048585~negative regulation of response to stimulus	153	2.98459e-16	1.35447e-14	1.96481
GOTERM_BP_ALL	GO:0009968~negative regulation of signal transduction	104	1.80006e-08	3.3987e-07	1.75902
GOTERM_BP_ALL	GO:0023057~negative regulation of signaling	114	2.30938e-08	4.30583e-07	1.69791
GOTERM_BP_ALL	GO:0010648~negative regulation of cell communication	113	3.67516e-08	6.68521e-07	1.68882
GOTERM_BP_ALL	GO:1902532~negative regulation of intracellular signal transduction	44	0.00118079	0.0102649	1.66189
Annotation Cluster 19	Enrichment Score: 12.684640093486443
Category	Term	Number of Genes	P-value	Adjusted P-value	Fold Enrichment
GOTERM_BP_ALL	GO:0051239~regulation of multicellular organismal process	308	2.62455e-32	5.29024e-30	1.9043
GOTERM_BP_ALL	GO:0051240~positive regulation of multicellular organismal process	192	1.02332e-23	9.0856e-22	2.0856
GOTERM_BP_ALL	GO:0050793~regulation of developmental process	237	2.30399e-20	1.4562e-18	1.78719
GOTERM_BP_ALL	GO:0044707~single-multicellular organism process	484	9.01651e-18	4.5131e-16	1.36193
GOTERM_BP_ALL	GO:2000026~regulation of multicellular organismal development	190	7.7487e-15	2.81331e-13	1.74467
GOTERM_BP_ALL	GO:0009653~anatomical structure morphogenesis	243	1.12305e-12	3.35044e-11	1.53527
GOTERM_BP_ALL	GO:0051094~positive regulation of developmental process	134	2.35818e-12	6.87017e-11	1.85551
GOTERM_BP_ALL	GO:0045595~regulation of cell differentiation	173	1.00326e-11	2.81288e-10	1.66438
GOTERM_BP_ALL	GO:0045597~positive regulation of cell differentiation	110	1.93349e-11	5.14998e-10	1.94395
GOTERM_BP_ALL	GO:0048869~cellular developmental process	349	4.87668e-11	1.23708e-09	1.35508
GOTERM_BP_ALL	GO:0048856~anatomical structure development	432	5.32627e-11	1.342e-09	1.2915
GOTERM_BP_ALL	GO:0032502~developmental process	442	9.06548e-11	2.20229e-09	1.28075
GOTERM_BP_ALL	GO:0044767~single-organism developmental process	435	1.20778e-10	2.90569e-09	1.28277
GOTERM_BP_ALL	GO:0048731~system development	355	2.06106e-10	4.80355e-09	1.33503
GOTERM_BP_ALL	GO:0030154~cell differentiation	320	2.14322e-09	4.48992e-08	1.33905
GOTERM_BP_ALL	GO:0048513~animal organ development	278	5.31195e-09	1.07072e-07	1.36919
GOTERM_BP_ALL	GO:0007275~multicellular organism development	383	7.09736e-09	1.40777e-07	1.27813
GOTERM_BP_ALL	GO:0032501~multicellular organismal process	508	0.00451338	0.0339418	1.08943
Annotation Cluster 20	Enrichment Score: 12.504537673697989
Category	Term	Number of Genes	P-value	Adjusted P-value	Fold Enrichment
GOTERM_BP_ALL	GO:0002366~leukocyte activation involved in immune response	58	2.136e-20	1.36156e-18	4.15504
GOTERM_BP_ALL	GO:0002263~cell activation involved in immune response	58	3.25019e-20	2.0033e-18	4.12098
GOTERM_BP_ALL	GO:0002285~lymphocyte activation involved in immune response	38	3.37332e-12	9.78914e-11	3.78614
GOTERM_BP_ALL	GO:0002275~myeloid cell activation involved in immune response	23	1.19969e-10	2.89556e-09	5.31654
GOTERM_BP_ALL	GO:0043299~leukocyte degranulation	21	7.93225e-10	1.71973e-08	5.35393
GOTERM_BP_ALL	GO:0002286~T cell activation involved in immune response	21	4.21448e-06	5.6632e-05	3.3097
Annotation Cluster 21	Enrichment Score: 12.415166336196641
Category	Term	Number of Genes	P-value	Adjusted P-value	Fold Enrichment
GOTERM_BP_ALL	GO:0006915~apoptotic process	195	1.96844e-19	1.12066e-17	1.90029
GOTERM_BP_ALL	GO:0008219~cell death	212	2.09943e-19	1.18618e-17	1.83492
GOTERM_BP_ALL	GO:0012501~programmed cell death	200	9.33459e-19	5.00845e-17	1.85417
GOTERM_BP_ALL	GO:0043067~regulation of programmed cell death	158	5.48512e-14	1.84253e-12	1.82855
GOTERM_BP_ALL	GO:0010941~regulation of cell death	166	1.34372e-13	4.41358e-12	1.77646
GOTERM_BP_ALL	GO:0042981~regulation of apoptotic process	155	1.99845e-13	6.31528e-12	1.8132
GOTERM_BP_ALL	GO:0010942~positive regulation of cell death	80	2.17461e-11	5.7716e-10	2.23697
GOTERM_BP_ALL	GO:0043068~positive regulation of programmed cell death	76	4.22482e-11	1.09027e-09	2.26388
GOTERM_BP_ALL	GO:0043065~positive regulation of apoptotic process	75	7.05098e-11	1.74705e-09	2.25345
GOTERM_BP_ALL	GO:0060548~negative regulation of cell death	107	5.71415e-09	1.14868e-07	1.78024
GOTERM_BP_ALL	GO:0043069~negative regulation of programmed cell death	99	1.17802e-08	2.25274e-07	1.80475
GOTERM_BP_ALL	GO:0043066~negative regulation of apoptotic process	96	4.20681e-08	7.54192e-07	1.77811
Annotation Cluster 22	Enrichment Score: 11.344387264051008
Category	Term	Number of Genes	P-value	Adjusted P-value	Fold Enrichment
GOTERM_BP_ALL	GO:0051241~negative regulation of multicellular organismal process	148	1.27698e-20	8.28147e-19	2.21764
GOTERM_BP_ALL	GO:2000026~regulation of multicellular organismal development	190	7.7487e-15	2.81331e-13	1.74467
GOTERM_BP_ALL	GO:0045595~regulation of cell differentiation	173	1.00326e-11	2.81288e-10	1.66438
GOTERM_BP_ALL	GO:0051093~negative regulation of developmental process	90	2.09431e-08	3.93436e-07	1.84649
GOTERM_BP_ALL	GO:0045596~negative regulation of cell differentiation	72	9.12426e-05	0.000980094	1.59825
Annotation Cluster 23	Enrichment Score: 11.272630894960772
Category	Term	Number of Genes	P-value	Adjusted P-value	Fold Enrichment
GOTERM_BP_ALL	GO:0051128~regulation of cellular component organization	238	2.34875e-18	1.21646e-16	1.71992
GOTERM_BP_ALL	GO:0016043~cellular component organization	445	1.10337e-12	3.3047e-11	1.31382
GOTERM_BP_ALL	GO:0071840~cellular component organization or biogenesis	450	1.15585e-11	3.21655e-10	1.29227
GOTERM_BP_ALL	GO:0006996~organelle organization	262	2.7103e-05	0.000319281	1.25474
Annotation Cluster 24	Enrichment Score: 10.650837223755778
Category	Term	Number of Genes	P-value	Adjusted P-value	Fold Enrichment
GOTERM_BP_ALL	GO:0032729~positive regulation of interferon-gamma production	24	8.77767e-12	2.47033e-10	5.69968
GOTERM_BP_ALL	GO:0032649~regulation of interferon-gamma production	28	1.75145e-11	4.71562e-10	4.71284
GOTERM_BP_ALL	GO:0032609~interferon-gamma production	28	7.25624e-11	1.79195e-09	4.45342
Annotation Cluster 25	Enrichment Score: 10.473950778126559
Category	Term	Number of Genes	P-value	Adjusted P-value	Fold Enrichment
GOTERM_CC_ALL	GO:0005737~cytoplasm	729	1.65843e-20	1.14846e-18	1.25035
GOTERM_CC_ALL	GO:0044444~cytoplasmic part	526	3.67741e-15	1.60205e-13	1.3072
GOTERM_CC_ALL	GO:0043227~membrane-bounded organelle	776	1.52031e-14	6.01852e-13	1.18055
GOTERM_CC_ALL	GO:0043226~organelle	828	1.69057e-14	6.37379e-13	1.16021
GOTERM_CC_ALL	GO:0005622~intracellular	868	3.2856e-09	8.03038e-08	1.10552
GOTERM_CC_ALL	GO:0044424~intracellular part	836	1.09854e-08	2.46727e-07	1.10963
GOTERM_CC_ALL	GO:0043229~intracellular organelle	742	2.43127e-08	4.81044e-07	1.13123
GOTERM_CC_ALL	GO:0044464~cell part	1009	3.58099e-07	6.07304e-06	1.05351
GOTERM_CC_ALL	GO:0005623~cell	1010	5.39713e-07	8.96999e-06	1.05222
GOTERM_CC_ALL	GO:0043231~intracellular membrane-bounded organelle	672	6.85264e-07	1.11657e-05	1.13143
Annotation Cluster 26	Enrichment Score: 9.886215103031134
Category	Term	Number of Genes	P-value	Adjusted P-value	Fold Enrichment
GOTERM_BP_ALL	GO:0042089~cytokine biosynthetic process	30	1.61743e-12	4.78665e-11	4.8157
GOTERM_BP_ALL	GO:0042107~cytokine metabolic process	30	4.37537e-12	1.25025e-10	4.64371
GOTERM_BP_ALL	GO:0042035~regulation of cytokine biosynthetic process	25	2.51656e-09	5.21347e-08	4.24915
GOTERM_BP_ALL	GO:0042108~positive regulation of cytokine biosynthetic process	19	1.60138e-08	3.03124e-07	5.0676
Annotation Cluster 27	Enrichment Score: 9.732808952380266
Category	Term	Number of Genes	P-value	Adjusted P-value	Fold Enrichment
GOTERM_BP_ALL	GO:0018212~peptidyl-tyrosine modification	52	8.71629e-14	2.8888e-12	3.27818
GOTERM_BP_ALL	GO:0018108~peptidyl-tyrosine phosphorylation	50	9.63211e-13	2.93215e-11	3.17519
GOTERM_BP_ALL	GO:0050730~regulation of peptidyl-tyrosine phosphorylation	43	1.27749e-11	3.52871e-10	3.29854
GOTERM_BP_ALL	GO:0050731~positive regulation of peptidyl-tyrosine phosphorylation	29	3.15374e-07	4.97262e-06	3.01054
GOTERM_BP_ALL	GO:0018193~peptidyl-amino acid modification	96	6.40794e-07	9.77305e-06	1.67604
Annotation Cluster 28	Enrichment Score: 9.547369510317669
Category	Term	Number of Genes	P-value	Adjusted P-value	Fold Enrichment
GOTERM_BP_ALL	GO:0030336~negative regulation of cell migration	41	1.8489e-10	4.34987e-09	3.14512
GOTERM_BP_ALL	GO:2000146~negative regulation of cell motility	42	2.59211e-10	6.00371e-09	3.05939
GOTERM_BP_ALL	GO:0051271~negative regulation of cellular component movement	45	3.25232e-10	7.35025e-09	2.90016
GOTERM_BP_ALL	GO:0040013~negative regulation of locomotion	45	4.14727e-10	9.28838e-09	2.87876
Annotation Cluster 29	Enrichment Score: 9.353557611026453
Category	Term	Number of Genes	P-value	Adjusted P-value	Fold Enrichment
GOTERM_CC_ALL	GO:0098589~membrane region	60	2.85975e-11	9.14022e-10	2.59915
GOTERM_CC_ALL	GO:0098805~whole membrane	125	1.06217e-09	2.75833e-08	1.74035
GOTERM_CC_ALL	GO:0045121~membrane raft	50	1.12622e-09	2.83602e-08	2.62329
GOTERM_CC_ALL	GO:0098857~membrane microdomain	50	1.12622e-09	2.83602e-08	2.62329
Annotation Cluster 30	Enrichment Score: 9.29202048816739
Category	Term	Number of Genes	P-value	Adjusted P-value	Fold Enrichment
GOTERM_BP_ALL	GO:0032675~regulation of interleukin-6 production	33	1.80917e-13	5.76772e-12	4.72814
GOTERM_BP_ALL	GO:0032635~interleukin-6 production	32	1.0873e-12	3.26995e-11	4.58487
GOTERM_BP_ALL	GO:0032715~negative regulation of interleukin-6 production	15	9.2188e-08	1.59152e-06	5.91018
GOTERM_BP_ALL	GO:0032755~positive regulation of interleukin-6 production	17	3.74468e-06	5.06845e-05	3.98272
Annotation Cluster 31	Enrichment Score: 9.107807979830998
Category	Term	Number of Genes	P-value	Adjusted P-value	Fold Enrichment
GOTERM_MF_ALL	GO:0019900~kinase binding	81	4.87746e-10	7.6847e-08	2.08443
GOTERM_MF_ALL	GO:0019899~enzyme binding	177	5.15346e-10	7.30761e-08	1.57277
GOTERM_MF_ALL	GO:0019901~protein kinase binding	74	1.88922e-09	2.23243e-07	2.10742
Annotation Cluster 32	Enrichment Score: 9.071480855824143
Category	Term	Number of Genes	P-value	Adjusted P-value	Fold Enrichment
GOTERM_BP_ALL	GO:0048583~regulation of response to stimulus	394	3.67785e-52	2.74294e-49	2.05308
GOTERM_BP_ALL	GO:0048584~positive regulation of response to stimulus	268	8.26651e-50	4.40369e-47	2.53336
GOTERM_BP_ALL	GO:0048518~positive regulation of biological process	517	2.22765e-45	1.10759e-42	1.68763
GOTERM_BP_ALL	GO:0048522~positive regulation of cellular process	469	1.12599e-39	3.65113e-37	1.6911
GOTERM_BP_ALL	GO:0035556~intracellular signal transduction	272	7.74677e-31	1.37561e-28	1.98132
GOTERM_BP_ALL	GO:0009966~regulation of signal transduction	267	2.18885e-26	2.29922e-24	1.87555
GOTERM_BP_ALL	GO:0009967~positive regulation of signal transduction	174	1.6358e-25	1.62664e-23	2.2715
GOTERM_BP_ALL	GO:0010647~positive regulation of cell communication	182	3.56078e-23	3.05245e-21	2.11762
GOTERM_BP_ALL	GO:0023056~positive regulation of signaling	182	6.05509e-23	5.13169e-21	2.10771
GOTERM_BP_ALL	GO:1902533~positive regulation of intracellular signal transduction	131	6.41903e-23	5.31924e-21	2.50949
GOTERM_BP_ALL	GO:0006468~protein phosphorylation	201	8.09259e-23	6.48973e-21	2.00613
GOTERM_BP_ALL	GO:0010646~regulation of cell communication	279	1.73766e-22	1.3224e-20	1.73677
GOTERM_BP_ALL	GO:0023051~regulation of signaling	280	2.83408e-22	2.13501e-20	1.72871
GOTERM_BP_ALL	GO:0016310~phosphorylation	224	5.74382e-22	4.19974e-20	1.8824
GOTERM_BP_ALL	GO:0006793~phosphorus metabolic process	283	9.60624e-22	6.75881e-20	1.70771
GOTERM_BP_ALL	GO:0006796~phosphate-containing compound metabolic process	282	1.6139e-21	1.11449e-19	1.70404
GOTERM_BP_ALL	GO:1902531~regulation of intracellular signal transduction	179	4.515e-20	2.76007e-18	1.99951
GOTERM_BP_ALL	GO:0042325~regulation of phosphorylation	166	1.48521e-19	8.58656e-18	2.04539
GOTERM_BP_ALL	GO:0001932~regulation of protein phosphorylation	158	1.52065e-19	8.72386e-18	2.09257
GOTERM_BP_ALL	GO:0019220~regulation of phosphate metabolic process	181	1.61309e-18	8.5322e-17	1.92274
GOTERM_BP_ALL	GO:0051174~regulation of phosphorus metabolic process	181	1.71792e-18	9.02271e-17	1.92156
GOTERM_BP_ALL	GO:0031399~regulation of protein modification process	179	3.36282e-18	1.7178e-16	1.91795
GOTERM_BP_ALL	GO:0051247~positive regulation of protein metabolic process	163	8.07727e-18	4.07029e-16	1.97889
GOTERM_BP_ALL	GO:0000165~MAPK cascade	100	1.49684e-17	7.29638e-16	2.5089
GOTERM_BP_ALL	GO:0023014~signal transduction by protein phosphorylation	100	2.21769e-17	1.06023e-15	2.49446
GOTERM_BP_ALL	GO:0031325~positive regulation of cellular metabolic process	261	2.4067e-17	1.14326e-15	1.6341
GOTERM_BP_ALL	GO:0009893~positive regulation of metabolic process	276	1.7025e-16	9.54792e-15	1.59284
GOTERM_BP_ALL	GO:0010604~positive regulation of macromolecule metabolic process	261	1.86384e-16	9.4369e-15	1.61948
GOTERM_BP_ALL	GO:0010562~positive regulation of phosphorus metabolic process	129	2.86371e-16	1.36557e-14	2.12385
GOTERM_BP_ALL	GO:0045937~positive regulation of phosphate metabolic process	129	2.86371e-16	1.36557e-14	2.12385
GOTERM_BP_ALL	GO:0043410~positive regulation of MAPK cascade	76	4.26438e-16	1.77636e-14	2.82136
GOTERM_BP_ALL	GO:0051246~regulation of protein metabolic process	237	6.18635e-16	2.64233e-14	1.65476
GOTERM_BP_ALL	GO:0001934~positive regulation of protein phosphorylation	114	1.15496e-15	4.28546e-14	2.21317
GOTERM_BP_ALL	GO:0042327~positive regulation of phosphorylation	117	1.77116e-15	6.72795e-14	2.17171
GOTERM_BP_ALL	GO:0032270~positive regulation of cellular protein metabolic process	149	3.03776e-15	1.10689e-13	1.93639
GOTERM_BP_ALL	GO:0032268~regulation of cellular protein metabolic process	219	1.38888e-14	4.90497e-13	1.65218
GOTERM_BP_ALL	GO:0065009~regulation of molecular function	210	5.27516e-14	1.77969e-12	1.6541
GOTERM_BP_ALL	GO:0043408~regulation of MAPK cascade	90	1.51518e-13	4.91407e-12	2.31154
GOTERM_BP_ALL	GO:0031401~positive regulation of protein modification process	124	1.66857e-13	5.36415e-12	1.98681
GOTERM_BP_ALL	GO:0044093~positive regulation of molecular function	137	7.1542e-13	2.20481e-11	1.87016
GOTERM_BP_ALL	GO:0036211~protein modification process	291	2.19247e-12	6.41233e-11	1.4522
GOTERM_BP_ALL	GO:0006464~cellular protein modification process	291	2.19247e-12	6.41233e-11	1.4522
GOTERM_BP_ALL	GO:0070371~ERK1 and ERK2 cascade	47	1.39991e-11	3.83844e-10	3.08643
GOTERM_BP_ALL	GO:0070372~regulation of ERK1 and ERK2 cascade	48	1.47262e-11	4.02298e-10	3.03706
GOTERM_BP_ALL	GO:0043085~positive regulation of catalytic activity	109	1.53134e-11	4.16816e-10	1.95822
GOTERM_BP_ALL	GO:0043412~macromolecule modification	302	3.00237e-11	7.85672e-10	1.40781
GOTERM_BP_ALL	GO:0050790~regulation of catalytic activity	161	3.21495e-11	8.3836e-10	1.67941
GOTERM_BP_ALL	GO:0070374~positive regulation of ERK1 and ERK2 cascade	38	5.20112e-11	1.31491e-09	3.46731
GOTERM_BP_ALL	GO:0043549~regulation of kinase activity	81	5.2474e-10	1.16474e-08	2.08347
GOTERM_BP_ALL	GO:0045859~regulation of protein kinase activity	76	5.50542e-10	1.21119e-08	2.1424
GOTERM_BP_ALL	GO:0044267~cellular protein metabolic process	352	7.29957e-10	1.59182e-08	1.32432
GOTERM_BP_ALL	GO:0019538~protein metabolic process	388	7.68617e-10	1.67124e-08	1.29706
GOTERM_BP_ALL	GO:0051338~regulation of transferase activity	87	2.53619e-09	5.22512e-08	1.95626
GOTERM_BP_ALL	GO:0033674~positive regulation of kinase activity	57	4.91936e-09	9.94271e-08	2.33613
GOTERM_BP_ALL	GO:0045860~positive regulation of protein kinase activity	53	1.15366e-08	2.21753e-07	2.36813
GOTERM_BP_ALL	GO:0071900~regulation of protein serine/threonine kinase activity	53	4.8197e-08	8.61999e-07	2.26873
GOTERM_BP_ALL	GO:0031328~positive regulation of cellular biosynthetic process	151	7.84508e-08	1.37022e-06	1.53178
GOTERM_BP_ALL	GO:0009891~positive regulation of biosynthetic process	152	1.65882e-07	2.74312e-06	1.51098
GOTERM_BP_ALL	GO:0051347~positive regulation of transferase activity	59	1.93652e-07	3.17418e-06	2.07056
GOTERM_BP_ALL	GO:0043405~regulation of MAP kinase activity	40	2.83707e-07	4.51147e-06	2.47665
GOTERM_BP_ALL	GO:0051345~positive regulation of hydrolase activity	56	3.39251e-07	5.32659e-06	2.08336
GOTERM_BP_ALL	GO:0051173~positive regulation of nitrogen compound metabolic process	148	1.08332e-06	1.61264e-05	1.47291
GOTERM_BP_ALL	GO:0010557~positive regulation of macromolecule biosynthetic process	136	1.49729e-06	2.15991e-05	1.4951
GOTERM_BP_ALL	GO:0043406~positive regulation of MAP kinase activity	29	2.10132e-06	2.97371e-05	2.74732
GOTERM_BP_ALL	GO:0071902~positive regulation of protein serine/threonine kinase activity	36	2.33452e-06	3.28502e-05	2.40971
GOTERM_BP_ALL	GO:0080090~regulation of primary metabolic process	391	4.89415e-06	6.49457e-05	1.20423
GOTERM_BP_ALL	GO:0031323~regulation of cellular metabolic process	393	5.97316e-06	7.78781e-05	1.201
GOTERM_BP_ALL	GO:0051336~regulation of hydrolase activity	85	6.41365e-06	8.33295e-05	1.64465
GOTERM_BP_ALL	GO:0045935~positive regulation of nucleobase-containing compound metabolic process	137	6.68287e-06	8.66763e-05	1.45089
GOTERM_BP_ALL	GO:0010628~positive regulation of gene expression	140	1.54286e-05	0.00018955	1.42103
GOTERM_BP_ALL	GO:0060255~regulation of macromolecule metabolic process	391	3.38269e-05	0.00039167	1.18114
GOTERM_BP_ALL	GO:0043087~regulation of GTPase activity	35	4.38726e-05	0.000497155	2.13654
GOTERM_BP_ALL	GO:0044710~single-organism metabolic process	261	5.50497e-05	0.00061444	1.24274
GOTERM_BP_ALL	GO:0043547~positive regulation of GTPase activity	28	6.05094e-05	0.000672341	2.34504
GOTERM_BP_ALL	GO:0019222~regulation of metabolic process	410	6.8532e-05	0.000753593	1.16562
GOTERM_BP_ALL	GO:0032147~activation of protein kinase activity	27	0.000166225	0.0016923	2.25041
GOTERM_MF_ALL	GO:0001067~regulatory region nucleic acid binding	75	0.00024332	0.00564092	1.52928
GOTERM_MF_ALL	GO:0000975~regulatory region DNA binding	74	0.000350692	0.00750756	1.51431
GOTERM_BP_ALL	GO:1903508~positive regulation of nucleic acid-templated transcription	107	0.000471446	0.00445874	1.38537
GOTERM_BP_ALL	GO:0045893~positive regulation of transcription, DNA-templated	107	0.000471446	0.00445874	1.38537
GOTERM_BP_ALL	GO:1902680~positive regulation of RNA biosynthetic process	107	0.000521966	0.00487981	1.38124
GOTERM_MF_ALL	GO:0044212~transcription regulatory region DNA binding	73	0.00054701	0.0102916	1.49744
GOTERM_BP_ALL	GO:0051254~positive regulation of RNA metabolic process	110	0.000659749	0.00599909	1.36508
GOTERM_BP_ALL	GO:0044260~cellular macromolecule metabolic process	512	0.00123093	0.0106491	1.10429
GOTERM_BP_ALL	GO:0043170~macromolecule metabolic process	556	0.0034232	0.0266162	1.08475
GOTERM_BP_ALL	GO:0045944~positive regulation of transcription from RNA polymerase II promoter	82	0.00419847	0.0317665	1.35519
GOTERM_BP_ALL	GO:0009059~macromolecule biosynthetic process	320	0.00676534	0.0486556	1.12643
GOTERM_BP_ALL	GO:0044238~primary metabolic process	604	0.012935	0.085831	1.06275
GOTERM_BP_ALL	GO:0044237~cellular metabolic process	599	0.0168472	0.107609	1.0603
GOTERM_MF_ALL	GO:0043565~sequence-specific DNA binding	78	0.0176927	0.170973	1.28154
GOTERM_BP_ALL	GO:0006351~transcription, DNA-templated	204	0.0309888	0.178637	1.13028
GOTERM_BP_ALL	GO:0006357~regulation of transcription from RNA polymerase II promoter	121	0.0340329	0.192897	1.18248
GOTERM_BP_ALL	GO:0071704~organic substance metabolic process	631	0.037031	0.206301	1.04733
GOTERM_BP_ALL	GO:0006366~transcription from RNA polymerase II promoter	115	0.0467534	0.247471	1.17277
GOTERM_BP_ALL	GO:0031326~regulation of cellular biosynthetic process	261	0.057712	0.289709	1.09296
GOTERM_BP_ALL	GO:0051171~regulation of nitrogen compound metabolic process	265	0.0614437	0.303609	1.08841
GOTERM_MF_ALL	GO:0001071~nucleic acid binding transcription factor activity	78	0.0648325	0.385794	1.2018
GOTERM_MF_ALL	GO:0003700~transcription factor activity, sequence-specific DNA binding	78	0.0648325	0.385794	1.2018
GOTERM_BP_ALL	GO:0009889~regulation of biosynthetic process	263	0.0703108	0.336382	1.08637
GOTERM_BP_ALL	GO:0034645~cellular macromolecule biosynthetic process	299	0.0718703	0.341376	1.07768
GOTERM_BP_ALL	GO:0044249~cellular biosynthetic process	353	0.0739758	0.349069	1.06765
GOTERM_BP_ALL	GO:0010556~regulation of macromolecule biosynthetic process	247	0.093065	0.409494	1.07971
GOTERM_BP_ALL	GO:1901576~organic substance biosynthetic process	356	0.102855	0.438397	1.05863
GOTERM_BP_ALL	GO:0009058~biosynthetic process	361	0.112489	0.465444	1.05646
GOTERM_BP_ALL	GO:0019219~regulation of nucleobase-containing compound metabolic process	243	0.119694	0.486148	1.07359
GOTERM_BP_ALL	GO:0010468~regulation of gene expression	263	0.122398	0.492894	1.0683
GOTERM_BP_ALL	GO:0008152~metabolic process	645	0.140617	0.538149	1.02776
GOTERM_BP_ALL	GO:0034654~nucleobase-containing compound biosynthetic process	239	0.216285	0.687417	1.04844
GOTERM_BP_ALL	GO:0051252~regulation of RNA metabolic process	217	0.218343	0.690387	1.05232
GOTERM_BP_ALL	GO:2001141~regulation of RNA biosynthetic process	209	0.248765	0.735732	1.04781
GOTERM_BP_ALL	GO:0044271~cellular nitrogen compound biosynthetic process	283	0.249057	0.735991	1.03968
GOTERM_MF_ALL	GO:0003677~DNA binding	134	0.259022	0.79772	1.06053
GOTERM_BP_ALL	GO:0018130~heterocycle biosynthetic process	240	0.281676	0.776241	1.03786
GOTERM_BP_ALL	GO:0019438~aromatic compound biosynthetic process	241	0.284671	0.779827	1.03804
GOTERM_BP_ALL	GO:0032774~RNA biosynthetic process	213	0.305764	0.802691	1.03582
GOTERM_BP_ALL	GO:0006355~regulation of transcription, DNA-templated	206	0.319623	0.817407	1.03547
GOTERM_BP_ALL	GO:2000112~regulation of cellular macromolecule biosynthetic process	230	0.336079	0.833137	1.02901
GOTERM_BP_ALL	GO:1903506~regulation of nucleic acid-templated transcription	206	0.340125	0.837019	1.03457
GOTERM_BP_ALL	GO:0097659~nucleic acid-templated transcription	210	0.377889	0.868017	1.02612
GOTERM_BP_ALL	GO:1901362~organic cyclic compound biosynthetic process	242	0.434294	0.906852	1.01609
GOTERM_BP_ALL	GO:0006807~nitrogen compound metabolic process	379	0.464113	0.923174	1.00513
GOTERM_BP_ALL	GO:0010467~gene expression	302	0.513421	0.945884	1.00223
GOTERM_BP_ALL	GO:0090304~nucleic acid metabolic process	275	0.595041	0.971066	0.992205
GOTERM_BP_ALL	GO:0034641~cellular nitrogen compound metabolic process	354	0.622112	0.976909	0.990179
GOTERM_BP_ALL	GO:0016070~RNA metabolic process	245	0.673646	0.985736	0.980709
GOTERM_BP_ALL	GO:0006139~nucleobase-containing compound metabolic process	305	0.687432	0.987618	0.981192
GOTERM_BP_ALL	GO:0046483~heterocycle metabolic process	307	0.782436	0.99613	0.968222
GOTERM_BP_ALL	GO:0006725~cellular aromatic compound metabolic process	309	0.813665	0.99763	0.963487
GOTERM_BP_ALL	GO:1901360~organic cyclic compound metabolic process	316	0.86023	0.999037	0.955914
Annotation Cluster 33	Enrichment Score: 8.61068301550556
Category	Term	Number of Genes	P-value	Adjusted P-value	Fold Enrichment
GOTERM_BP_ALL	GO:0007249~I-kappaB kinase/NF-kappaB signaling	43	2.66176e-11	7.01463e-10	3.22715
GOTERM_BP_ALL	GO:0043122~regulation of I-kappaB kinase/NF-kappaB signaling	38	2.94857e-09	6.05798e-08	3.02196
GOTERM_BP_ALL	GO:0043123~positive regulation of I-kappaB kinase/NF-kappaB signaling	29	1.87573e-07	3.08811e-06	3.08441
Annotation Cluster 34	Enrichment Score: 8.488945136624794
Category	Term	Number of Genes	P-value	Adjusted P-value	Fold Enrichment
GOTERM_BP_ALL	GO:0070887~cellular response to chemical stimulus	294	1.18495e-32	2.45482e-30	1.9551
GOTERM_BP_ALL	GO:0071310~cellular response to organic substance	240	9.85645e-27	1.11378e-24	1.97849
GOTERM_BP_ALL	GO:0010033~response to organic substance	305	1.12695e-26	1.25445e-24	1.77915
GOTERM_BP_ALL	GO:0042221~response to chemical	375	5.51782e-24	4.95806e-22	1.58721
GOTERM_BP_ALL	GO:1901700~response to oxygen-containing compound	178	2.79196e-16	1.37668e-14	1.84785
GOTERM_BP_ALL	GO:1901701~cellular response to oxygen-containing compound	125	2.04578e-14	7.11875e-13	2.03863
GOTERM_BP_ALL	GO:0009719~response to endogenous stimulus	144	7.62105e-08	1.33422e-06	1.55253
GOTERM_BP_ALL	GO:1901698~response to nitrogen compound	100	8.84138e-08	1.53704e-06	1.72675
GOTERM_BP_ALL	GO:0010243~response to organonitrogen compound	90	1.18674e-07	2.00696e-06	1.77709
GOTERM_BP_ALL	GO:1901652~response to peptide	53	1.35688e-07	2.27407e-06	2.19817
GOTERM_BP_ALL	GO:1901699~cellular response to nitrogen compound	68	2.27686e-07	3.69148e-06	1.94215
GOTERM_BP_ALL	GO:1901653~cellular response to peptide	39	2.81973e-07	4.49348e-06	2.51347
GOTERM_BP_ALL	GO:0071495~cellular response to endogenous stimulus	111	4.39427e-07	6.85614e-06	1.61846
GOTERM_BP_ALL	GO:0014070~response to organic cyclic compound	96	1.1234e-06	1.66897e-05	1.65603
GOTERM_BP_ALL	GO:0071417~cellular response to organonitrogen compound	59	1.3944e-06	2.02716e-05	1.95201
GOTERM_BP_ALL	GO:0071375~cellular response to peptide hormone stimulus	32	4.10107e-05	0.000467573	2.23697
GOTERM_BP_ALL	GO:0043434~response to peptide hormone	42	7.51237e-05	0.000817612	1.92628
GOTERM_BP_ALL	GO:0009725~response to hormone	72	0.000412623	0.00393835	1.51853
GOTERM_BP_ALL	GO:0032870~cellular response to hormone stimulus	52	0.000530701	0.00494272	1.64208
GOTERM_BP_ALL	GO:0032869~cellular response to insulin stimulus	19	0.0145235	0.094676	1.85053
GOTERM_BP_ALL	GO:0046627~negative regulation of insulin receptor signaling pathway	7	0.0181078	0.114284	3.27988
GOTERM_BP_ALL	GO:1900077~negative regulation of cellular response to insulin stimulus	7	0.025858	0.154039	3.03389
GOTERM_BP_ALL	GO:1900076~regulation of cellular response to insulin stimulus	10	0.0302179	0.175344	2.28112
GOTERM_BP_ALL	GO:0046626~regulation of insulin receptor signaling pathway	8	0.0481714	0.253227	2.39125
GOTERM_BP_ALL	GO:0032868~response to insulin	21	0.048983	0.256287	1.56252
GOTERM_BP_ALL	GO:0008286~insulin receptor signaling pathway	8	0.297902	0.794702	1.47545
Annotation Cluster 35	Enrichment Score: 8.418794726840526
Category	Term	Number of Genes	P-value	Adjusted P-value	Fold Enrichment
GOTERM_BP_ALL	GO:0051049~regulation of transport	187	2.76277e-15	1.03473e-13	1.77349
GOTERM_BP_ALL	GO:0050663~cytokine secretion	42	1.29045e-14	4.57412e-13	4.09064
GOTERM_BP_ALL	GO:0050707~regulation of cytokine secretion	39	6.51089e-14	2.16616e-12	4.17361
GOTERM_BP_ALL	GO:0051050~positive regulation of transport	116	7.42852e-13	2.27991e-11	2.00103
GOTERM_BP_ALL	GO:0050715~positive regulation of cytokine secretion	30	4.37537e-12	1.25025e-10	4.64371
GOTERM_BP_ALL	GO:0044765~single-organism transport	264	1.76347e-11	4.73094e-10	1.46319
GOTERM_BP_ALL	GO:0046903~secretion	116	6.00107e-11	1.50693e-09	1.86899
GOTERM_BP_ALL	GO:0032940~secretion by cell	104	1.19862e-10	2.90237e-09	1.92834
GOTERM_BP_ALL	GO:0009306~protein secretion	66	1.72981e-09	3.67548e-08	2.23043
GOTERM_BP_ALL	GO:0006810~transport	332	1.77663e-09	3.76424e-08	1.3308
GOTERM_BP_ALL	GO:1903530~regulation of secretion by cell	80	6.41286e-09	1.27539e-07	1.98415
GOTERM_BP_ALL	GO:0051046~regulation of secretion	84	7.45105e-09	1.474e-07	1.93911
GOTERM_BP_ALL	GO:0070201~regulation of establishment of protein localization	90	1.58427e-08	3.00648e-07	1.85749
GOTERM_BP_ALL	GO:0051223~regulation of protein transport	85	2.49495e-08	4.64023e-07	1.8796
GOTERM_BP_ALL	GO:0032880~regulation of protein localization	101	3.80476e-08	6.88736e-07	1.75099
GOTERM_BP_ALL	GO:0050708~regulation of protein secretion	55	7.16154e-08	1.25672e-06	2.2021
GOTERM_BP_ALL	GO:0033036~macromolecule localization	218	1.00392e-07	1.70552e-06	1.39718
GOTERM_BP_ALL	GO:0050714~positive regulation of protein secretion	36	5.16075e-07	8.03523e-06	2.56837
GOTERM_BP_ALL	GO:0071702~organic substance transport	199	5.2888e-07	8.18335e-06	1.39336
GOTERM_BP_ALL	GO:1903532~positive regulation of secretion by cell	49	1.02168e-06	1.52698e-05	2.1344
GOTERM_BP_ALL	GO:1904951~positive regulation of establishment of protein localization	59	1.22037e-06	1.79515e-05	1.95949
GOTERM_BP_ALL	GO:0051222~positive regulation of protein transport	56	1.3806e-06	2.01102e-05	1.99352
GOTERM_BP_ALL	GO:0051047~positive regulation of secretion	51	1.4539e-06	2.10546e-05	2.07064
GOTERM_BP_ALL	GO:0008104~protein localization	189	1.83973e-06	2.62343e-05	1.38429
GOTERM_BP_ALL	GO:0045184~establishment of protein localization	156	3.35952e-06	4.5972e-05	1.42793
GOTERM_BP_ALL	GO:0015031~protein transport	141	2.01426e-05	0.000243447	1.41053
Annotation Cluster 36	Enrichment Score: 8.17846322338625
Category	Term	Number of Genes	P-value	Adjusted P-value	Fold Enrichment
GOTERM_BP_ALL	GO:0001525~angiogenesis	68	3.68653e-13	1.15055e-11	2.65514
GOTERM_BP_ALL	GO:0048514~blood vessel morphogenesis	76	1.02999e-12	3.10988e-11	2.43996
GOTERM_BP_ALL	GO:0045765~regulation of angiogenesis	43	4.08727e-11	1.05843e-09	3.18577
GOTERM_BP_ALL	GO:0001568~blood vessel development	81	4.53935e-11	1.16338e-09	2.19073
GOTERM_BP_ALL	GO:0001944~vasculature development	84	4.8203e-11	1.22696e-09	2.15106
GOTERM_BP_ALL	GO:1901342~regulation of vasculature development	44	2.816e-10	6.42255e-09	2.95662
GOTERM_BP_ALL	GO:0048646~anatomical structure formation involved in morphogenesis	121	2.68372e-08	4.95426e-07	1.6609
GOTERM_BP_ALL	GO:1904018~positive regulation of vasculature development	27	5.54585e-07	8.54561e-06	3.07952
GOTERM_BP_ALL	GO:0072359~circulatory system development	101	6.74688e-07	1.02272e-05	1.64877
GOTERM_BP_ALL	GO:0072358~cardiovascular system development	101	6.74688e-07	1.02272e-05	1.64877
GOTERM_BP_ALL	GO:0045766~positive regulation of angiogenesis	25	7.2912e-07	1.09854e-05	3.21047
GOTERM_BP_ALL	GO:0007507~heart development	42	0.152808	0.566158	1.20752
Annotation Cluster 37	Enrichment Score: 7.748901377240504
Category	Term	Number of Genes	P-value	Adjusted P-value	Fold Enrichment
GOTERM_BP_ALL	GO:0030099~myeloid cell differentiation	66	4.31119e-15	1.58318e-13	2.96428
GOTERM_BP_ALL	GO:0002573~myeloid leukocyte differentiation	43	5.20189e-13	1.61633e-11	3.61879
GOTERM_BP_ALL	GO:0045637~regulation of myeloid cell differentiation	35	3.37653e-08	6.18725e-07	2.9172
GOTERM_BP_ALL	GO:0030316~osteoclast differentiation	21	5.31645e-08	9.48567e-07	4.28314
GOTERM_BP_ALL	GO:0002761~regulation of myeloid leukocyte differentiation	24	2.63521e-07	4.21746e-06	3.49644
GOTERM_BP_ALL	GO:0045639~positive regulation of myeloid cell differentiation	18	1.74674e-05	0.00021319	3.39193
GOTERM_BP_ALL	GO:0045670~regulation of osteoclast differentiation	15	2.26531e-05	0.000272901	3.88131
GOTERM_BP_ALL	GO:0002763~positive regulation of myeloid leukocyte differentiation	14	2.4309e-05	0.000289111	4.11375
Annotation Cluster 38	Enrichment Score: 7.732095228369899
Category	Term	Number of Genes	P-value	Adjusted P-value	Fold Enrichment
GOTERM_CC_ALL	GO:0000323~lytic vacuole	79	3.2015e-18	1.77363e-16	2.98811
GOTERM_CC_ALL	GO:0005764~lysosome	79	3.2015e-18	1.77363e-16	2.98811
GOTERM_CC_ALL	GO:0005773~vacuole	130	2.99268e-16	1.63203e-14	2.12015
GOTERM_CC_ALL	GO:0005768~endosome	74	7.22801e-07	1.15508e-05	1.8261
GOTERM_CC_ALL	GO:0005765~lysosomal membrane	31	3.07802e-05	0.000345599	2.3109
GOTERM_CC_ALL	GO:0098852~lytic vacuole membrane	31	3.07802e-05	0.000345599	2.3109
GOTERM_CC_ALL	GO:0044437~vacuolar part	50	0.000290552	0.00253871	1.70714
GOTERM_CC_ALL	GO:0005774~vacuolar membrane	48	0.0003768	0.00315843	1.71068
GOTERM_CC_ALL	GO:0044440~endosomal part	31	0.0044695	0.0295739	1.71707
GOTERM_CC_ALL	GO:0010008~endosome membrane	30	0.00464649	0.0302492	1.73137
Annotation Cluster 39	Enrichment Score: 7.625932879500318
Category	Term	Number of Genes	P-value	Adjusted P-value	Fold Enrichment
GOTERM_BP_ALL	GO:0034612~response to tumor necrosis factor	32	6.33136e-09	1.26593e-07	3.32197
GOTERM_BP_ALL	GO:0070555~response to interleukin-1	26	2.00264e-08	3.77164e-07	3.7252
GOTERM_BP_ALL	GO:0071356~cellular response to tumor necrosis factor	29	2.57656e-08	4.78009e-07	3.37422
GOTERM_BP_ALL	GO:0071347~cellular response to interleukin-1	22	9.59686e-08	1.64536e-06	3.97295
Annotation Cluster 40	Enrichment Score: 7.579168046185554
Category	Term	Number of Genes	P-value	Adjusted P-value	Fold Enrichment
GOTERM_BP_ALL	GO:0006897~endocytosis	92	9.87064e-22	6.87993e-20	3.03802
GOTERM_BP_ALL	GO:0006909~phagocytosis	45	2.07143e-16	9.4369e-15	4.26308
GOTERM_BP_ALL	GO:0016192~vesicle-mediated transport	131	1.53308e-13	4.95015e-12	1.94442
GOTERM_BP_ALL	GO:0030100~regulation of endocytosis	40	3.41341e-10	7.69099e-09	3.13783
GOTERM_BP_ALL	GO:0045807~positive regulation of endocytosis	30	6.86114e-10	1.50501e-08	3.82423
GOTERM_BP_ALL	GO:0050764~regulation of phagocytosis	23	1.32342e-09	2.82001e-08	4.74691
GOTERM_BP_ALL	GO:0060627~regulation of vesicle-mediated transport	60	3.53216e-09	7.1975e-08	2.29623
GOTERM_BP_ALL	GO:0050766~positive regulation of phagocytosis	17	1.06372e-07	1.80301e-06	5.0814
GOTERM_BP_ALL	GO:0006911~phagocytosis, engulfment	14	5.0747e-05	0.000570698	3.85256
GOTERM_BP_ALL	GO:0010324~membrane invagination	14	0.000183663	0.00185198	3.41847
GOTERM_BP_ALL	GO:0060099~regulation of phagocytosis, engulfment	5	0.00897317	0.0620736	5.77884
GOTERM_BP_ALL	GO:1905153~regulation of membrane invagination	5	0.0114271	0.0769823	5.41767
GOTERM_BP_ALL	GO:1905155~positive regulation of membrane invagination	3	0.149452	0.559388	4.33413
GOTERM_BP_ALL	GO:0060100~positive regulation of phagocytosis, engulfment	3	0.149452	0.559388	4.33413
Annotation Cluster 41	Enrichment Score: 7.50087897207844
Category	Term	Number of Genes	P-value	Adjusted P-value	Fold Enrichment
GOTERM_CC_ALL	GO:0044459~plasma membrane part	236	8.65913e-16	4.09672e-14	1.65708
GOTERM_CC_ALL	GO:0031226~intrinsic component of plasma membrane	113	9.52134e-05	0.000988587	1.43076
GOTERM_CC_ALL	GO:0005887~integral component of plasma membrane	105	0.000381233	0.00316364	1.3998
Annotation Cluster 42	Enrichment Score: 7.496147942235825
Category	Term	Number of Genes	P-value	Adjusted P-value	Fold Enrichment
GOTERM_BP_ALL	GO:0032722~positive regulation of chemokine production	18	4.65104e-09	9.42594e-08	5.77884
GOTERM_BP_ALL	GO:0032602~chemokine production	20	3.16807e-08	5.81957e-07	4.62307
GOTERM_BP_ALL	GO:0032642~regulation of chemokine production	19	2.204e-07	3.58895e-06	4.33413
Annotation Cluster 43	Enrichment Score: 7.4399329011805895
Category	Term	Number of Genes	P-value	Adjusted P-value	Fold Enrichment
GOTERM_CC_ALL	GO:0031410~cytoplasmic vesicle	115	1.67098e-08	3.56047e-07	1.70742
GOTERM_CC_ALL	GO:0097708~intracellular vesicle	115	1.96521e-08	3.98314e-07	1.70177
GOTERM_CC_ALL	GO:0016023~cytoplasmic, membrane-bounded vesicle	103	1.45821e-07	2.57824e-06	1.69527
Annotation Cluster 44	Enrichment Score: 7.417080125739203
Category	Term	Number of Genes	P-value	Adjusted P-value	Fold Enrichment
GOTERM_CC_ALL	GO:0044459~plasma membrane part	236	8.65913e-16	4.09672e-14	1.65708
GOTERM_CC_ALL	GO:0016020~membrane	707	3.37817e-13	1.16978e-11	1.19486
GOTERM_CC_ALL	GO:0071944~cell periphery	433	4.64874e-12	1.54524e-10	1.31635
GOTERM_CC_ALL	GO:0005886~plasma membrane	421	3.69175e-11	1.13624e-09	1.30719
GOTERM_CC_ALL	GO:0044425~membrane part	506	0.0108452	0.0609887	1.08028
GOTERM_CC_ALL	GO:0031224~intrinsic component of membrane	409	0.457552	0.834053	1.0079
GOTERM_CC_ALL	GO:0016021~integral component of membrane	400	0.4831	0.850059	1.00411
Annotation Cluster 45	Enrichment Score: 7.340335195433729
Category	Term	Number of Genes	P-value	Adjusted P-value	Fold Enrichment
GOTERM_BP_ALL	GO:0032879~regulation of localization	273	7.09033e-27	8.13534e-25	1.8707
GOTERM_BP_ALL	GO:0051179~localization	459	7.81795e-20	4.55517e-18	1.41516
GOTERM_BP_ALL	GO:0051049~regulation of transport	187	2.76277e-15	1.03473e-13	1.77349
GOTERM_BP_ALL	GO:1902578~single-organism localization	283	7.98191e-13	2.43956e-11	1.47556
GOTERM_BP_ALL	GO:0044765~single-organism transport	264	1.76347e-11	4.73094e-10	1.46319
GOTERM_BP_ALL	GO:0051234~establishment of localization	344	4.87912e-10	1.08622e-08	1.33507
GOTERM_BP_ALL	GO:0006810~transport	332	1.77663e-09	3.76424e-08	1.3308
GOTERM_BP_ALL	GO:0070201~regulation of establishment of protein localization	90	1.58427e-08	3.00648e-07	1.85749
GOTERM_BP_ALL	GO:0051223~regulation of protein transport	85	2.49495e-08	4.64023e-07	1.8796
GOTERM_BP_ALL	GO:0032880~regulation of protein localization	101	3.80476e-08	6.88736e-07	1.75099
GOTERM_BP_ALL	GO:0033036~macromolecule localization	218	1.00392e-07	1.70552e-06	1.39718
GOTERM_BP_ALL	GO:0071702~organic substance transport	199	5.2888e-07	8.18335e-06	1.39336
GOTERM_BP_ALL	GO:0008104~protein localization	189	1.83973e-06	2.62343e-05	1.38429
GOTERM_BP_ALL	GO:0045184~establishment of protein localization	156	3.35952e-06	4.5972e-05	1.42793
GOTERM_BP_ALL	GO:0060341~regulation of cellular localization	83	5.3583e-06	7.07273e-05	1.66543
GOTERM_BP_ALL	GO:0015031~protein transport	141	2.01426e-05	0.000243447	1.41053
GOTERM_BP_ALL	GO:1902580~single-organism cellular localization	84	0.000128548	0.00134379	1.51695
GOTERM_BP_ALL	GO:0070727~cellular macromolecule localization	120	0.00026539	0.00261501	1.37592
GOTERM_BP_ALL	GO:0034613~cellular protein localization	118	0.00040635	0.00388355	1.36381
GOTERM_BP_ALL	GO:1902582~single-organism intracellular transport	55	0.000427897	0.00406825	1.62993
GOTERM_BP_ALL	GO:0032386~regulation of intracellular transport	47	0.000486594	0.00457849	1.70108
GOTERM_BP_ALL	GO:0051641~cellular localization	170	0.000512347	0.00480815	1.27585
GOTERM_BP_ALL	GO:0046907~intracellular transport	93	0.0247544	0.148605	1.23642
GOTERM_BP_ALL	GO:0051649~establishment of localization in cell	119	0.0250544	0.150166	1.19805
GOTERM_BP_ALL	GO:0006886~intracellular protein transport	66	0.0339779	0.192756	1.27418
Annotation Cluster 46	Enrichment Score: 7.232879165209655
Category	Term	Number of Genes	P-value	Adjusted P-value	Fold Enrichment
GOTERM_MF_ALL	GO:0008047~enzyme activator activity	65	1.19585e-12	3.39135e-10	2.6571
GOTERM_MF_ALL	GO:0098772~molecular function regulator	120	3.43594e-08	3.2481e-06	1.65761
GOTERM_MF_ALL	GO:0005096~GTPase activator activity	36	3.18012e-07	2.14732e-05	2.61761
GOTERM_MF_ALL	GO:0030234~enzyme regulator activity	93	3.39081e-07	2.09048e-05	1.7161
GOTERM_MF_ALL	GO:0030695~GTPase regulator activity	36	1.84873e-06	9.03927e-05	2.43138
GOTERM_MF_ALL	GO:0060589~nucleoside-triphosphatase regulator activity	37	4.89082e-06	0.000192626	2.299
Annotation Cluster 47	Enrichment Score: 7.151481090153084
Category	Term	Number of Genes	P-value	Adjusted P-value	Fold Enrichment
GOTERM_BP_ALL	GO:0032637~interleukin-8 production	19	3.91303e-09	7.95187e-08	5.4899
GOTERM_BP_ALL	GO:0032677~regulation of interleukin-8 production	18	6.37293e-09	1.27084e-07	5.67377
GOTERM_BP_ALL	GO:0032757~positive regulation of interleukin-8 production	12	1.40833e-05	0.000174171	5.07411
Annotation Cluster 48	Enrichment Score: 6.96785118423965
Category	Term	Number of Genes	P-value	Adjusted P-value	Fold Enrichment
GOTERM_BP_ALL	GO:0002250~adaptive immune response	94	5.74231e-33	1.29776e-30	4.16786
GOTERM_BP_ALL	GO:0002443~leukocyte mediated immunity	74	1.09281e-23	9.58841e-22	3.84103
GOTERM_BP_ALL	GO:0002460~adaptive immune response based on somatic recombination of immune receptors built from immunoglobulin superfamily domains	64	6.53673e-22	4.68759e-20	4.06424
GOTERM_BP_ALL	GO:0002697~regulation of immune effector process	78	5.81101e-20	3.49504e-18	3.21199
GOTERM_BP_ALL	GO:0002449~lymphocyte mediated immunity	55	7.95395e-17	4.996e-15	3.66734
GOTERM_BP_ALL	GO:0002819~regulation of adaptive immune response	42	9.72571e-17	4.88498e-15	4.6378
GOTERM_BP_ALL	GO:0002703~regulation of leukocyte mediated immunity	44	2.49417e-15	9.20375e-14	4.10111
GOTERM_BP_ALL	GO:0050777~negative regulation of immune response	35	2.75264e-14	9.50684e-13	4.74046
GOTERM_BP_ALL	GO:0002699~positive regulation of immune effector process	42	4.30911e-14	1.46694e-12	3.95725
GOTERM_BP_ALL	GO:0002822~regulation of adaptive immune response based on somatic recombination of immune receptors built from immunoglobulin superfamily domains	36	2.57438e-13	8.10185e-12	4.30424
GOTERM_BP_ALL	GO:0001909~leukocyte mediated cytotoxicity	28	3.73836e-12	1.07647e-10	5.00436
GOTERM_BP_ALL	GO:0001906~cell killing	30	5.56726e-12	1.57872e-10	4.60262
GOTERM_BP_ALL	GO:0002821~positive regulation of adaptive immune response	28	1.75145e-11	4.71562e-10	4.71284
GOTERM_BP_ALL	GO:0002706~regulation of lymphocyte mediated immunity	31	4.43374e-10	9.90024e-09	3.78474
GOTERM_BP_ALL	GO:0045824~negative regulation of innate immune response	17	5.30813e-10	1.17472e-08	7.01717
GOTERM_BP_ALL	GO:0031341~regulation of cell killing	22	8.21701e-10	1.7763e-08	5.08538
GOTERM_BP_ALL	GO:0002824~positive regulation of adaptive immune response based on somatic recombination of immune receptors built from immunoglobulin superfamily domains	25	8.41425e-10	1.81368e-08	4.46818
GOTERM_BP_ALL	GO:0002698~negative regulation of immune effector process	26	2.07852e-09	4.36665e-08	4.13532
GOTERM_BP_ALL	GO:0001910~regulation of leukocyte mediated cytotoxicity	20	2.35842e-09	4.92693e-08	5.33432
GOTERM_BP_ALL	GO:0002704~negative regulation of leukocyte mediated immunity	17	1.01361e-08	1.95843e-07	5.89442
GOTERM_BP_ALL	GO:0002705~positive regulation of leukocyte mediated immunity	24	9.8052e-08	1.67339e-06	3.68209
GOTERM_BP_ALL	GO:0016064~immunoglobulin mediated immune response	26	2.21966e-07	3.60658e-06	3.31434
GOTERM_BP_ALL	GO:0019724~B cell mediated immunity	26	2.96852e-07	4.71046e-06	3.2663
GOTERM_BP_ALL	GO:0001911~negative regulation of leukocyte mediated cytotoxicity	10	6.38242e-07	9.75407e-06	8.66826
GOTERM_BP_ALL	GO:0002228~natural killer cell mediated immunity	16	1.06677e-06	1.59118e-05	4.62307
GOTERM_BP_ALL	GO:0002707~negative regulation of lymphocyte mediated immunity	13	1.15462e-06	1.71194e-05	5.77884
GOTERM_BP_ALL	GO:0031343~positive regulation of cell killing	15	1.18439e-06	1.74568e-05	4.90656
GOTERM_BP_ALL	GO:0002708~positive regulation of lymphocyte mediated immunity	20	1.40296e-06	2.03564e-05	3.68862
GOTERM_BP_ALL	GO:0042269~regulation of natural killer cell mediated cytotoxicity	13	2.09505e-06	2.97046e-05	5.49695
GOTERM_BP_ALL	GO:0042267~natural killer cell mediated cytotoxicity	15	2.43185e-06	3.41552e-05	4.64371
GOTERM_BP_ALL	GO:0031342~negative regulation of cell killing	10	2.65301e-06	3.70521e-05	7.53762
GOTERM_BP_ALL	GO:0002715~regulation of natural killer cell mediated immunity	13	2.78015e-06	3.8539e-05	5.36607
GOTERM_BP_ALL	GO:0001912~positive regulation of leukocyte mediated cytotoxicity	13	7.89815e-06	0.000101555	4.89945
GOTERM_BP_ALL	GO:0045953~negative regulation of natural killer cell mediated cytotoxicity	8	1.49369e-05	0.000184115	8.66826
GOTERM_BP_ALL	GO:0002456~T cell mediated immunity	18	1.74674e-05	0.00021319	3.39193
GOTERM_BP_ALL	GO:0002716~negative regulation of natural killer cell mediated immunity	8	2.41298e-05	0.000287438	8.15837
GOTERM_BP_ALL	GO:0019883~antigen processing and presentation of endogenous antigen	8	3.7523e-05	0.000431112	7.70512
GOTERM_BP_ALL	GO:0001913~T cell mediated cytotoxicity	11	5.30396e-05	0.000593788	4.88979
GOTERM_BP_ALL	GO:0001914~regulation of T cell mediated cytotoxicity	9	9.82325e-05	0.00104016	5.77884
GOTERM_BP_ALL	GO:0001916~positive regulation of T cell mediated cytotoxicity	8	0.000117696	0.00123911	6.60439
GOTERM_BP_ALL	GO:0002483~antigen processing and presentation of endogenous peptide antigen	7	0.000175245	0.00177436	7.58473
GOTERM_MF_ALL	GO:0042605~peptide antigen binding	11	0.000218268	0.00532265	4.17686
GOTERM_BP_ALL	GO:0002709~regulation of T cell mediated immunity	12	0.000647647	0.00590373	3.41046
GOTERM_BP_ALL	GO:0002475~antigen processing and presentation via MHC class Ib	6	0.00116249	0.0101301	6.93461
GOTERM_BP_ALL	GO:0002711~positive regulation of T cell mediated immunity	9	0.00123072	0.0106596	4.10602
GOTERM_MF_ALL	GO:0042287~MHC protein binding	8	0.00142107	0.0229117	4.55658
GOTERM_MF_ALL	GO:0042288~MHC class I protein binding	6	0.00171819	0.0258795	6.40769
GOTERM_BP_ALL	GO:0002428~antigen processing and presentation of peptide antigen via MHC class Ib	5	0.00260954	0.0207804	7.88024
GOTERM_BP_ALL	GO:0002583~regulation of antigen processing and presentation of peptide antigen	5	0.00515405	0.0382934	6.6679
GOTERM_BP_ALL	GO:0019885~antigen processing and presentation of endogenous peptide antigen via MHC class I	5	0.00515405	0.0382934	6.6679
GOTERM_BP_ALL	GO:0002481~antigen processing and presentation of exogenous protein antigen via MHC class Ib, TAP-dependent	4	0.0123321	0.0821206	7.70512
GOTERM_BP_ALL	GO:0002477~antigen processing and presentation of exogenous peptide antigen via MHC class Ib	4	0.0123321	0.0821206	7.70512
GOTERM_BP_ALL	GO:0002476~antigen processing and presentation of endogenous peptide antigen via MHC class Ib	4	0.0168717	0.107667	6.93461
GOTERM_BP_ALL	GO:0002717~positive regulation of natural killer cell mediated immunity	6	0.0176064	0.111557	3.85256
GOTERM_MF_ALL	GO:0046977~TAP binding	4	0.023086	0.202957	6.21352
GOTERM_BP_ALL	GO:0042270~protection from natural killer cell mediated cytotoxicity	3	0.0426117	0.231235	8.66826
GOTERM_BP_ALL	GO:0045954~positive regulation of natural killer cell mediated cytotoxicity	5	0.0596537	0.296754	3.33395
GOTERM_BP_ALL	GO:0002489~antigen processing and presentation of endogenous peptide antigen via MHC class Ib via ER pathway, TAP-dependent	3	0.0736906	0.348157	6.5012
GOTERM_BP_ALL	GO:0002488~antigen processing and presentation of endogenous peptide antigen via MHC class Ib via ER pathway	3	0.0736906	0.348157	6.5012
GOTERM_BP_ALL	GO:0002589~regulation of antigen processing and presentation of peptide antigen via MHC class I	3	0.0912216	0.404782	5.77884
GOTERM_BP_ALL	GO:0002485~antigen processing and presentation of endogenous peptide antigen via MHC class I via ER pathway, TAP-dependent	3	0.0912216	0.404782	5.77884
GOTERM_BP_ALL	GO:0002484~antigen processing and presentation of endogenous peptide antigen via MHC class I via ER pathway	3	0.0912216	0.404782	5.77884
Annotation Cluster 49	Enrichment Score: 6.586952483450452
Category	Term	Number of Genes	P-value	Adjusted P-value	Fold Enrichment
GOTERM_BP_ALL	GO:0031348~negative regulation of defense response	32	2.52528e-09	5.21705e-08	3.44577
GOTERM_BP_ALL	GO:0032102~negative regulation of response to external stimulus	41	6.15814e-08	1.09351e-06	2.58472
GOTERM_BP_ALL	GO:0050728~negative regulation of inflammatory response	19	0.000111528	0.00117919	2.8396
Annotation Cluster 50	Enrichment Score: 6.399272802857896
Category	Term	Number of Genes	P-value	Adjusted P-value	Fold Enrichment
GOTERM_BP_ALL	GO:0043903~regulation of symbiosis, encompassing mutualism through parasitism	54	1.63499e-11	4.41803e-10	2.80291
GOTERM_BP_ALL	GO:0050792~regulation of viral process	49	1.77442e-10	4.18785e-09	2.79437
GOTERM_BP_ALL	GO:0043901~negative regulation of multi-organism process	31	3.41771e-09	7.00254e-08	3.48982
GOTERM_BP_ALL	GO:0019058~viral life cycle	33	2.28887e-06	3.23298e-05	2.53144
GOTERM_BP_ALL	GO:1903900~regulation of viral life cycle	25	3.09779e-06	4.26252e-05	2.96858
GOTERM_BP_ALL	GO:0048525~negative regulation of viral process	20	3.17423e-06	4.35164e-05	3.50233
GOTERM_BP_ALL	GO:1903901~negative regulation of viral life cycle	17	9.15165e-06	0.000116466	3.73065
GOTERM_BP_ALL	GO:0045071~negative regulation of viral genome replication	12	1.80941e-05	0.000220477	4.95329
GOTERM_BP_ALL	GO:0019079~viral genome replication	17	2.80625e-05	0.00033006	3.42699
GOTERM_BP_ALL	GO:0045069~regulation of viral genome replication	15	9.80599e-05	0.00103981	3.42168
Annotation Cluster 51	Enrichment Score: 6.388727115323159
Category	Term	Number of Genes	P-value	Adjusted P-value	Fold Enrichment
GOTERM_BP_ALL	GO:0045765~regulation of angiogenesis	43	4.08727e-11	1.05843e-09	3.18577
GOTERM_BP_ALL	GO:1901342~regulation of vasculature development	44	2.816e-10	6.42255e-09	2.95662
GOTERM_BP_ALL	GO:1901343~negative regulation of vasculature development	17	7.56814e-05	0.00082248	3.16904
GOTERM_BP_ALL	GO:0016525~negative regulation of angiogenesis	16	9.33145e-05	0.000998027	3.26335
GOTERM_BP_ALL	GO:2000181~negative regulation of blood vessel morphogenesis	16	0.000140075	0.00145403	3.1521
Annotation Cluster 52	Enrichment Score: 6.153878536684442
Category	Term	Number of Genes	P-value	Adjusted P-value	Fold Enrichment
GOTERM_BP_ALL	GO:0019884~antigen processing and presentation of exogenous antigen	28	9.2047e-18	4.57658e-16	7.8294
GOTERM_BP_ALL	GO:0019882~antigen processing and presentation	42	9.83375e-18	4.85696e-16	4.91983
GOTERM_BP_ALL	GO:0048002~antigen processing and presentation of peptide antigen	32	1.07221e-16	4.88498e-15	6.1641
GOTERM_BP_ALL	GO:0002478~antigen processing and presentation of exogenous peptide antigen	25	5.75064e-16	2.20934e-14	7.88024
GOTERM_BP_ALL	GO:0002495~antigen processing and presentation of peptide antigen via MHC class II	14	1.41029e-12	4.19049e-11	12.7743
GOTERM_BP_ALL	GO:0002504~antigen processing and presentation of peptide or polysaccharide antigen via MHC class II	14	4.78707e-11	1.22267e-09	10.5527
GOTERM_BP_ALL	GO:0019886~antigen processing and presentation of exogenous peptide antigen via MHC class II	11	3.13592e-10	7.10872e-09	13.6216
GOTERM_CC_ALL	GO:0042611~MHC protein complex	13	1.85522e-08	3.85421e-07	8.02002
GOTERM_BP_ALL	GO:0002474~antigen processing and presentation of peptide antigen via MHC class I	19	9.07418e-08	1.57019e-06	4.57492
GOTERM_BP_ALL	GO:0042590~antigen processing and presentation of exogenous peptide antigen via MHC class I	13	3.0531e-07	4.83439e-06	6.43928
GOTERM_CC_ALL	GO:0042613~MHC class II protein complex	7	2.06586e-05	0.000241767	10.4363
GOTERM_MF_ALL	GO:0042605~peptide antigen binding	11	0.000218268	0.00532265	4.17686
GOTERM_MF_ALL	GO:0003823~antigen binding	22	0.000815391	0.0145351	2.23761
GOTERM_MF_ALL	GO:0023026~MHC class II protein complex binding	5	0.00943551	0.105151	5.69572
GOTERM_MF_ALL	GO:0023023~MHC protein complex binding	5	0.0149895	0.151884	5.02564
GOTERM_CC_ALL	GO:0005771~multivesicular body	7	0.0201012	0.10069	3.21117
GOTERM_MF_ALL	GO:0042277~peptide binding	25	0.0339174	0.260686	1.54775
GOTERM_BP_ALL	GO:0051085~chaperone mediated protein folding requiring cofactor	4	0.0353491	0.198504	5.33432
GOTERM_MF_ALL	GO:0033218~amide binding	25	0.0720919	0.411685	1.42869
GOTERM_BP_ALL	GO:0006458~'de novo' protein folding	4	0.104849	0.443608	3.46731
GOTERM_BP_ALL	GO:0051084~'de novo' posttranslational protein folding	4	0.104849	0.443608	3.46731
GOTERM_BP_ALL	GO:0061077~chaperone-mediated protein folding	4	0.556072	0.96079	1.38692
GOTERM_BP_ALL	GO:0006457~protein folding	8	0.861388	0.999059	0.820664
Annotation Cluster 53	Enrichment Score: 6.033560398623013
Category	Term	Number of Genes	P-value	Adjusted P-value	Fold Enrichment
GOTERM_BP_ALL	GO:0051130~positive regulation of cellular component organization	133	5.33049e-12	1.51737e-10	1.84019
GOTERM_BP_ALL	GO:0007010~cytoskeleton organization	121	1.86739e-11	4.99174e-10	1.87296
GOTERM_BP_ALL	GO:0030036~actin cytoskeleton organization	74	3.75992e-11	9.77054e-10	2.29911
GOTERM_BP_ALL	GO:0030029~actin filament-based process	81	1.4085e-10	3.36685e-09	2.14064
GOTERM_BP_ALL	GO:0007015~actin filament organization	52	2.05797e-10	4.81138e-09	2.68303
GOTERM_BP_ALL	GO:0008154~actin polymerization or depolymerization	37	2.47091e-10	5.74082e-09	3.35839
GOTERM_BP_ALL	GO:0032535~regulation of cellular component size	55	5.38459e-10	1.18812e-08	2.5292
GOTERM_MF_ALL	GO:0003779~actin binding	55	1.7367e-09	2.23876e-07	2.44738
GOTERM_BP_ALL	GO:0032956~regulation of actin cytoskeleton organization	46	8.06508e-09	1.58288e-07	2.58922
GOTERM_BP_ALL	GO:0008064~regulation of actin polymerization or depolymerization	32	1.13698e-08	2.19111e-07	3.24426
GOTERM_BP_ALL	GO:0030832~regulation of actin filament length	32	1.31191e-08	2.50236e-07	3.2254
GOTERM_BP_ALL	GO:0043254~regulation of protein complex assembly	51	1.40672e-08	2.67635e-07	2.40262
GOTERM_BP_ALL	GO:0030041~actin filament polymerization	29	4.03589e-08	7.27044e-07	3.30763
GOTERM_BP_ALL	GO:0031334~positive regulation of protein complex assembly	34	6.13969e-08	1.09284e-06	2.90366
GOTERM_BP_ALL	GO:0032271~regulation of protein polymerization	32	6.64815e-08	1.17215e-06	3.01505
GOTERM_BP_ALL	GO:0051258~protein polymerization	38	8.88977e-08	1.54186e-06	2.66716
GOTERM_BP_ALL	GO:0032970~regulation of actin filament-based process	47	9.43146e-08	1.62447e-06	2.36179
GOTERM_BP_ALL	GO:0030833~regulation of actin filament polymerization	28	1.32943e-07	2.23308e-06	3.21472
GOTERM_BP_ALL	GO:0044089~positive regulation of cellular component biogenesis	55	1.53685e-07	2.54706e-06	2.15239
GOTERM_BP_ALL	GO:0033043~regulation of organelle organization	109	2.52612e-07	4.06907e-06	1.64606
GOTERM_BP_ALL	GO:0051493~regulation of cytoskeleton organization	54	3.37219e-07	5.30586e-06	2.11804
GOTERM_BP_ALL	GO:0090066~regulation of anatomical structure size	61	6.24258e-07	9.55995e-06	1.973
GOTERM_BP_ALL	GO:0071822~protein complex subunit organization	123	3.49424e-06	4.7728e-05	1.50806
GOTERM_BP_ALL	GO:0044087~regulation of cellular component biogenesis	78	4.38113e-06	5.86599e-05	1.70739
GOTERM_BP_ALL	GO:0032273~positive regulation of protein polymerization	21	5.60845e-06	7.37678e-05	3.2506
GOTERM_BP_ALL	GO:0051495~positive regulation of cytoskeleton organization	29	8.1373e-06	0.00010427	2.5651
GOTERM_BP_ALL	GO:0043933~macromolecular complex subunit organization	176	9.1648e-06	0.000116435	1.36888
GOTERM_BP_ALL	GO:1902589~single-organism organelle organization	141	1.16153e-05	0.000145581	1.42617
GOTERM_BP_ALL	GO:0006461~protein complex assembly	111	1.23623e-05	0.000154166	1.50693
GOTERM_BP_ALL	GO:0070271~protein complex biogenesis	111	1.25454e-05	0.000156188	1.50575
GOTERM_BP_ALL	GO:0045010~actin nucleation	13	1.27082e-05	0.000157951	4.69531
GOTERM_BP_ALL	GO:0065003~macromolecular complex assembly	129	1.46108e-05	0.000180394	1.44845
GOTERM_BP_ALL	GO:0034314~Arp2/3 complex-mediated actin nucleation	10	1.72594e-05	0.000210997	6.19162
GOTERM_BP_ALL	GO:0030838~positive regulation of actin filament polymerization	18	1.74674e-05	0.00021319	3.39193
GOTERM_BP_ALL	GO:0006996~organelle organization	262	2.7103e-05	0.000319281	1.25474
GOTERM_BP_ALL	GO:0010638~positive regulation of organelle organization	60	5.29138e-05	0.000594163	1.71933
GOTERM_BP_ALL	GO:0022607~cellular component assembly	182	9.55143e-05	0.00101717	1.3049
GOTERM_BP_ALL	GO:0044085~cellular component biogenesis	191	0.00064616	0.00589741	1.24766
GOTERM_BP_ALL	GO:0043623~cellular protein complex assembly	49	0.000651893	0.00593507	1.65593
GOTERM_CC_ALL	GO:0005885~Arp2/3 protein complex	5	0.00232561	0.0165413	8.13219
GOTERM_BP_ALL	GO:0034622~cellular macromolecular complex assembly	72	0.00307728	0.0241818	1.40725
GOTERM_BP_ALL	GO:0051125~regulation of actin nucleation	7	0.00455279	0.0341993	4.33413
GOTERM_BP_ALL	GO:0034315~regulation of Arp2/3 complex-mediated actin nucleation	5	0.0114271	0.0769823	5.41767
GOTERM_BP_ALL	GO:2000601~positive regulation of Arp2/3 complex-mediated actin nucleation	3	0.0574144	0.288604	7.42994
GOTERM_BP_ALL	GO:0051127~positive regulation of actin nucleation	4	0.0609261	0.301991	4.33413
Annotation Cluster 54	Enrichment Score: 5.808152689763864
Category	Term	Number of Genes	P-value	Adjusted P-value	Fold Enrichment
GOTERM_BP_ALL	GO:0002335~mature B cell differentiation	12	8.65866e-09	1.69492e-07	9.45629
GOTERM_BP_ALL	GO:0002312~B cell activation involved in immune response	17	5.88696e-07	9.0339e-06	4.53417
GOTERM_BP_ALL	GO:0002313~mature B cell differentiation involved in immune response	9	1.80411e-06	2.57757e-05	9.17816
GOTERM_BP_ALL	GO:0002315~marginal zone B cell differentiation	5	0.00063648	0.00582354	10.8353
Annotation Cluster 55	Enrichment Score: 5.741827009779686
Category	Term	Number of Genes	P-value	Adjusted P-value	Fold Enrichment
GOTERM_BP_ALL	GO:0097190~apoptotic signaling pathway	74	2.69953e-10	6.21391e-09	2.2043
GOTERM_BP_ALL	GO:0097191~extrinsic apoptotic signaling pathway	38	2.09997e-08	3.93506e-07	2.81533
GOTERM_BP_ALL	GO:2001233~regulation of apoptotic signaling pathway	48	7.4726e-07	1.1236e-05	2.17841
GOTERM_BP_ALL	GO:2001236~regulation of extrinsic apoptotic signaling pathway	27	1.72037e-06	2.46264e-05	2.90737
GOTERM_BP_ALL	GO:2001237~negative regulation of extrinsic apoptotic signaling pathway	16	0.000421079	0.00401378	2.85963
GOTERM_BP_ALL	GO:2001234~negative regulation of apoptotic signaling pathway	22	0.0115367	0.0776252	1.79063
Annotation Cluster 56	Enrichment Score: 5.641918920277465
Category	Term	Number of Genes	P-value	Adjusted P-value	Fold Enrichment
GOTERM_CC_ALL	GO:0098797~plasma membrane protein complex	60	1.18234e-08	2.58559e-07	2.22707
GOTERM_CC_ALL	GO:0043235~receptor complex	43	3.52746e-07	6.1069e-06	2.36709
GOTERM_CC_ALL	GO:0098802~plasma membrane receptor complex	27	1.39171e-06	2.10272e-05	2.94544
GOTERM_CC_ALL	GO:0098796~membrane protein complex	78	0.00466199	0.0301134	1.36278
Annotation Cluster 57	Enrichment Score: 5.62680616247043
Category	Term	Number of Genes	P-value	Adjusted P-value	Fold Enrichment
GOTERM_BP_ALL	GO:0032612~interleukin-1 production	22	1.98456e-10	4.65435e-09	5.44862
GOTERM_BP_ALL	GO:0032652~regulation of interleukin-1 production	20	3.72117e-10	8.35918e-09	5.87679
GOTERM_BP_ALL	GO:0032732~positive regulation of interleukin-1 production	15	1.92062e-09	4.04633e-08	7.64847
GOTERM_BP_ALL	GO:0032611~interleukin-1 beta production	18	4.65104e-09	9.42594e-08	5.77884
GOTERM_BP_ALL	GO:0050701~interleukin-1 secretion	14	6.98947e-08	1.22942e-06	6.55977
GOTERM_BP_ALL	GO:0050702~interleukin-1 beta secretion	13	9.70531e-08	1.66014e-06	7.04297
GOTERM_BP_ALL	GO:0032651~regulation of interleukin-1 beta production	15	1.26763e-07	2.1389e-06	5.77884
GOTERM_BP_ALL	GO:0032731~positive regulation of interleukin-1 beta production	12	1.91262e-07	3.14192e-06	7.42994
GOTERM_BP_ALL	GO:0050716~positive regulation of interleukin-1 secretion	10	1.70182e-06	2.44078e-05	7.88024
GOTERM_BP_ALL	GO:0050718~positive regulation of interleukin-1 beta secretion	10	1.70182e-06	2.44078e-05	7.88024
GOTERM_BP_ALL	GO:0050704~regulation of interleukin-1 secretion	11	2.83144e-06	3.91772e-05	6.57592
GOTERM_BP_ALL	GO:0050706~regulation of interleukin-1 beta secretion	10	5.97267e-06	7.8008e-05	6.93461
GOTERM_CC_ALL	GO:0061702~inflammasome complex	6	0.00047499	0.00390139	8.2573
GOTERM_CC_ALL	GO:0097169~AIM2 inflammasome complex	4	0.000665779	0.00525706	17.8908
GOTERM_CC_ALL	GO:0072559~NLRP3 inflammasome complex	4	0.00159512	0.0116712	14.3126
GOTERM_BP_ALL	GO:0070269~pyroptosis	5	0.00173955	0.0145	8.66826
GOTERM_CC_ALL	GO:0072558~NLRP1 inflammasome complex	3	0.0278274	0.127464	10.7345
GOTERM_CC_ALL	GO:0072557~IPAF inflammasome complex	3	0.0402122	0.176168	8.9454
Annotation Cluster 58	Enrichment Score: 5.526879985872493
Category	Term	Number of Genes	P-value	Adjusted P-value	Fold Enrichment
GOTERM_BP_ALL	GO:0007229~integrin-mediated signaling pathway	25	2.51656e-09	5.21347e-08	4.24915
GOTERM_CC_ALL	GO:0098636~protein complex involved in cell adhesion	10	5.82839e-05	0.000620773	5.42146
GOTERM_CC_ALL	GO:0008305~integrin complex	9	0.000179063	0.00165213	5.36724
Annotation Cluster 59	Enrichment Score: 5.503935446561614
Category	Term	Number of Genes	P-value	Adjusted P-value	Fold Enrichment
GOTERM_CC_ALL	GO:0045335~phagocytic vesicle	22	6.15848e-10	1.65087e-08	5.17892
GOTERM_CC_ALL	GO:0030139~endocytic vesicle	30	6.02136e-09	1.42964e-07	3.508
GOTERM_CC_ALL	GO:0030670~phagocytic vesicle membrane	16	3.81557e-08	7.20623e-07	5.8419
GOTERM_CC_ALL	GO:0030666~endocytic vesicle membrane	18	3.89301e-08	7.18909e-07	5.11166
GOTERM_CC_ALL	GO:0012506~vesicle membrane	37	0.00614276	0.0389154	1.59125
GOTERM_CC_ALL	GO:0030659~cytoplasmic vesicle membrane	35	0.00735369	0.0450693	1.59739
GOTERM_CC_ALL	GO:0044433~cytoplasmic vesicle part	36	0.011928	0.0660197	1.5335
Annotation Cluster 60	Enrichment Score: 5.2981649724813
Category	Term	Number of Genes	P-value	Adjusted P-value	Fold Enrichment
GOTERM_BP_ALL	GO:0032715~negative regulation of interleukin-6 production	15	9.2188e-08	1.59152e-06	5.91018
GOTERM_BP_ALL	GO:1903556~negative regulation of tumor necrosis factor superfamily cytokine production	13	1.99016e-05	0.000240925	4.5075
GOTERM_BP_ALL	GO:0032720~negative regulation of tumor necrosis factor production	12	6.94933e-05	0.000761914	4.33413
Annotation Cluster 61	Enrichment Score: 5.230792546069375
Category	Term	Number of Genes	P-value	Adjusted P-value	Fold Enrichment
GOTERM_CC_ALL	GO:0098805~whole membrane	125	1.06217e-09	2.75833e-08	1.74035
GOTERM_CC_ALL	GO:0098588~bounding membrane of organelle	121	2.39819e-05	0.000276757	1.45581
GOTERM_CC_ALL	GO:0031090~organelle membrane	157	0.00797155	0.0480721	1.20759
Annotation Cluster 62	Enrichment Score: 5.215060258961392
Category	Term	Number of Genes	P-value	Adjusted P-value	Fold Enrichment
GOTERM_BP_ALL	GO:0045859~regulation of protein kinase activity	76	5.50542e-10	1.21119e-08	2.1424
GOTERM_BP_ALL	GO:0033674~positive regulation of kinase activity	57	4.91936e-09	9.94271e-08	2.33613
GOTERM_BP_ALL	GO:0045860~positive regulation of protein kinase activity	53	1.15366e-08	2.21753e-07	2.36813
GOTERM_BP_ALL	GO:0071900~regulation of protein serine/threonine kinase activity	53	4.8197e-08	8.61999e-07	2.26873
GOTERM_BP_ALL	GO:0051347~positive regulation of transferase activity	59	1.93652e-07	3.17418e-06	2.07056
GOTERM_BP_ALL	GO:0043405~regulation of MAP kinase activity	40	2.83707e-07	4.51147e-06	2.47665
GOTERM_BP_ALL	GO:0051403~stress-activated MAPK cascade	34	9.6996e-07	1.45259e-05	2.58527
GOTERM_BP_ALL	GO:0043406~positive regulation of MAP kinase activity	29	2.10132e-06	2.97371e-05	2.74732
GOTERM_BP_ALL	GO:0071902~positive regulation of protein serine/threonine kinase activity	36	2.33452e-06	3.28502e-05	2.40971
GOTERM_BP_ALL	GO:0032874~positive regulation of stress-activated MAPK cascade	25	2.73536e-06	3.79887e-05	2.98906
GOTERM_BP_ALL	GO:0070304~positive regulation of stress-activated protein kinase signaling cascade	25	3.09779e-06	4.26252e-05	2.96858
GOTERM_BP_ALL	GO:0031098~stress-activated protein kinase signaling cascade	34	3.69117e-06	5.01422e-05	2.43571
GOTERM_BP_ALL	GO:0046330~positive regulation of JNK cascade	22	7.8307e-06	0.000101036	3.07584
GOTERM_BP_ALL	GO:0032872~regulation of stress-activated MAPK cascade	30	9.13593e-06	0.000116465	2.50046
GOTERM_BP_ALL	GO:0070302~regulation of stress-activated protein kinase signaling cascade	30	1.00365e-05	0.000127077	2.4885
GOTERM_BP_ALL	GO:0046328~regulation of JNK cascade	26	1.63456e-05	0.000200483	2.63596
GOTERM_BP_ALL	GO:0007254~JNK cascade	26	2.97014e-05	0.000347689	2.54661
GOTERM_BP_ALL	GO:0032147~activation of protein kinase activity	27	0.000166225	0.0016923	2.25041
GOTERM_BP_ALL	GO:0043506~regulation of JUN kinase activity	15	0.000482536	0.00454612	2.95509
GOTERM_BP_ALL	GO:0043507~positive regulation of JUN kinase activity	13	0.000526317	0.0049081	3.2663
GOTERM_BP_ALL	GO:0080135~regulation of cellular response to stress	49	0.00238108	0.0191192	1.55584
GOTERM_BP_ALL	GO:0000187~activation of MAPK activity	13	0.0201969	0.124957	2.10631
GOTERM_BP_ALL	GO:0007257~activation of JUN kinase activity	5	0.129838	0.512664	2.54949
Annotation Cluster 63	Enrichment Score: 5.1956739944100585
Category	Term	Number of Genes	P-value	Adjusted P-value	Fold Enrichment
GOTERM_BP_ALL	GO:0002274~myeloid leukocyte activation	56	6.6033e-28	7.94313e-26	5.91979
GOTERM_BP_ALL	GO:0045576~mast cell activation	24	1.69597e-13	5.42999e-12	6.71091
GOTERM_BP_ALL	GO:0002275~myeloid cell activation involved in immune response	23	1.19969e-10	2.89556e-09	5.31654
GOTERM_BP_ALL	GO:0002444~myeloid leukocyte mediated immunity	24	2.74987e-10	6.31032e-09	4.89502
GOTERM_BP_ALL	GO:0043299~leukocyte degranulation	21	7.93225e-10	1.71973e-08	5.35393
GOTERM_BP_ALL	GO:0002279~mast cell activation involved in immune response	15	2.32881e-07	3.76751e-06	5.53293
GOTERM_BP_ALL	GO:0033003~regulation of mast cell activation	14	5.192e-07	8.06704e-06	5.64445
GOTERM_BP_ALL	GO:0002886~regulation of myeloid leukocyte mediated immunity	15	5.43457e-07	8.39148e-06	5.20096
GOTERM_BP_ALL	GO:0045055~regulated exocytosis	28	7.86011e-06	0.00010124	2.62391
GOTERM_BP_ALL	GO:0043303~mast cell degranulation	12	1.08669e-05	0.000136432	5.20096
GOTERM_BP_ALL	GO:0002448~mast cell mediated immunity	12	1.40833e-05	0.000174171	5.07411
GOTERM_BP_ALL	GO:0043300~regulation of leukocyte degranulation	12	2.91552e-05	0.000341832	4.72814
GOTERM_BP_ALL	GO:0006887~exocytosis	37	3.56629e-05	0.000411011	2.10312
GOTERM_BP_ALL	GO:0032418~lysosome localization	13	6.64811e-05	0.000735387	4.02455
GOTERM_BP_ALL	GO:0043304~regulation of mast cell degranulation	10	7.42385e-05	0.000809163	5.25349
GOTERM_BP_ALL	GO:0033006~regulation of mast cell activation involved in immune response	10	7.42385e-05	0.000809163	5.25349
GOTERM_CC_ALL	GO:0042629~mast cell granule	8	0.000134994	0.00130366	6.50575
GOTERM_BP_ALL	GO:0002888~positive regulation of myeloid leukocyte mediated immunity	9	0.000284137	0.00277749	5.03319
GOTERM_BP_ALL	GO:0033005~positive regulation of mast cell activation	6	0.0106877	0.0726168	4.33413
GOTERM_BP_ALL	GO:0017157~regulation of exocytosis	18	0.0180297	0.113911	1.84649
GOTERM_BP_ALL	GO:0033008~positive regulation of mast cell activation involved in immune response	5	0.0212171	0.130369	4.56224
GOTERM_BP_ALL	GO:0043306~positive regulation of mast cell degranulation	5	0.0212171	0.130369	4.56224
GOTERM_BP_ALL	GO:0051640~organelle localization	36	0.0274382	0.162129	1.44137
GOTERM_BP_ALL	GO:1903305~regulation of regulated secretory pathway	13	0.0277844	0.163642	2.01228
GOTERM_BP_ALL	GO:0043302~positive regulation of leukocyte degranulation	5	0.0463822	0.245899	3.61178
GOTERM_BP_ALL	GO:0051656~establishment of organelle localization	28	0.082263	0.376554	1.37514
GOTERM_BP_ALL	GO:1903307~positive regulation of regulated secretory pathway	6	0.159475	0.580627	2.08038
GOTERM_BP_ALL	GO:0045921~positive regulation of exocytosis	8	0.243732	0.728944	1.57605
Annotation Cluster 64	Enrichment Score: 5.017448662243879
Category	Term	Number of Genes	P-value	Adjusted P-value	Fold Enrichment
GOTERM_CC_ALL	GO:0043229~intracellular organelle	742	2.43127e-08	4.81044e-07	1.13123
GOTERM_CC_ALL	GO:0044446~intracellular organelle part	476	0.000156632	0.0014951	1.13805
GOTERM_CC_ALL	GO:0044422~organelle part	485	0.000232777	0.00205597	1.13174
Annotation Cluster 65	Enrichment Score: 4.776097651484033
Category	Term	Number of Genes	P-value	Adjusted P-value	Fold Enrichment
GOTERM_BP_ALL	GO:0032623~interleukin-2 production	15	5.85551e-06	7.6612e-05	4.33413
GOTERM_BP_ALL	GO:0032663~regulation of interleukin-2 production	14	1.08022e-05	0.000135848	4.41293
GOTERM_BP_ALL	GO:0032743~positive regulation of interleukin-2 production	10	7.42385e-05	0.000809163	5.25349
Annotation Cluster 66	Enrichment Score: 4.758948378724928
Category	Term	Number of Genes	P-value	Adjusted P-value	Fold Enrichment
GOTERM_BP_ALL	GO:0031100~organ regeneration	21	3.45795e-08	6.32093e-07	4.38635
GOTERM_BP_ALL	GO:0001889~liver development	24	3.06842e-05	0.000358067	2.66716
GOTERM_BP_ALL	GO:0061008~hepaticobiliary system development	24	4.17174e-05	0.000474903	2.61683
GOTERM_BP_ALL	GO:0097421~liver regeneration	9	0.000171334	0.00174189	5.3803
GOTERM_BP_ALL	GO:0048732~gland development	49	0.000211526	0.00211836	1.74076
Annotation Cluster 67	Enrichment Score: 4.752349058797271
Category	Term	Number of Genes	P-value	Adjusted P-value	Fold Enrichment
GOTERM_BP_ALL	GO:0051092~positive regulation of NF-kappaB transcription factor activity	21	3.64256e-06	4.95722e-05	3.34007
GOTERM_BP_ALL	GO:0051090~regulation of sequence-specific DNA binding transcription factor activity	41	1.66185e-05	0.000203496	2.07836
GOTERM_BP_ALL	GO:0051091~positive regulation of sequence-specific DNA binding transcription factor activity	28	9.14017e-05	0.000980389	2.28973
Annotation Cluster 68	Enrichment Score: 4.7099226749034155
Category	Term	Number of Genes	P-value	Adjusted P-value	Fold Enrichment
GOTERM_BP_ALL	GO:0032606~type I interferon production	22	2.9488e-11	7.74371e-10	5.95943
GOTERM_BP_ALL	GO:0032479~regulation of type I interferon production	21	8.86392e-11	2.17458e-09	5.96831
GOTERM_BP_ALL	GO:0032481~positive regulation of type I interferon production	16	2.39387e-09	4.97312e-08	6.93461
GOTERM_BP_ALL	GO:0032647~regulation of interferon-alpha production	10	3.69966e-07	5.79663e-06	9.12449
GOTERM_BP_ALL	GO:0032607~interferon-alpha production	10	6.38242e-07	9.75407e-06	8.66826
GOTERM_BP_ALL	GO:0045351~type I interferon biosynthetic process	8	2.61175e-06	3.65442e-05	10.6686
GOTERM_BP_ALL	GO:0032608~interferon-beta production	13	2.78015e-06	3.8539e-05	5.36607
GOTERM_BP_ALL	GO:0032648~regulation of interferon-beta production	13	4.76426e-06	6.34478e-05	5.12216
GOTERM_BP_ALL	GO:0032728~positive regulation of interferon-beta production	10	2.37519e-05	0.000284757	5.97811
GOTERM_BP_ALL	GO:0042228~interleukin-8 biosynthetic process	7	2.46937e-05	0.000293218	10.113
GOTERM_BP_ALL	GO:0032727~positive regulation of interferon-alpha production	7	0.000175245	0.00177436	7.58473
GOTERM_BP_ALL	GO:0045414~regulation of interleukin-8 biosynthetic process	6	0.000354508	0.00342394	8.66826
GOTERM_BP_ALL	GO:0045416~positive regulation of interleukin-8 biosynthetic process	4	0.00858587	0.0597961	8.66826
GOTERM_BP_ALL	GO:0045350~interferon-beta biosynthetic process	4	0.0123321	0.0821206	7.70512
GOTERM_BP_ALL	GO:0045357~regulation of interferon-beta biosynthetic process	4	0.0168717	0.107667	6.93461
GOTERM_BP_ALL	GO:0045349~interferon-alpha biosynthetic process	3	0.029523	0.172151	10.4019
GOTERM_BP_ALL	GO:0045354~regulation of interferon-alpha biosynthetic process	3	0.029523	0.172151	10.4019
GOTERM_BP_ALL	GO:0045359~positive regulation of interferon-beta biosynthetic process	3	0.0574144	0.288604	7.42994
Annotation Cluster 69	Enrichment Score: 4.634601540341273
Category	Term	Number of Genes	P-value	Adjusted P-value	Fold Enrichment
GOTERM_BP_ALL	GO:0001667~ameboidal-type cell migration	46	2.46576e-07	3.98043e-06	2.31154
GOTERM_BP_ALL	GO:0010631~epithelial cell migration	35	6.7305e-07	1.02232e-05	2.58204
GOTERM_BP_ALL	GO:0090132~epithelium migration	35	9.06459e-07	1.36023e-05	2.54949
GOTERM_BP_ALL	GO:0090130~tissue migration	35	1.6139e-06	2.31915e-05	2.4868
GOTERM_BP_ALL	GO:0043542~endothelial cell migration	25	6.35962e-06	8.27718e-05	2.8514
GOTERM_BP_ALL	GO:0010632~regulation of epithelial cell migration	23	0.000553732	0.00512473	2.25277
GOTERM_BP_ALL	GO:0010594~regulation of endothelial cell migration	16	0.0024893	0.0199376	2.41204
GOTERM_BP_ALL	GO:0010634~positive regulation of epithelial cell migration	12	0.0393691	0.216461	1.98132
Annotation Cluster 70	Enrichment Score: 4.593377369211311
Category	Term	Number of Genes	P-value	Adjusted P-value	Fold Enrichment
GOTERM_BP_ALL	GO:0046631~alpha-beta T cell activation	37	6.91617e-15	2.50466e-13	4.68213
GOTERM_BP_ALL	GO:0045621~positive regulation of lymphocyte differentiation	28	2.16721e-12	6.36358e-11	5.10971
GOTERM_BP_ALL	GO:0046634~regulation of alpha-beta T cell activation	26	1.0831e-11	3.02538e-10	5.18103
GOTERM_BP_ALL	GO:0045619~regulation of lymphocyte differentiation	35	4.44888e-11	1.14413e-09	3.72257
GOTERM_BP_ALL	GO:0046635~positive regulation of alpha-beta T cell activation	21	6.29576e-11	1.57036e-09	6.06779
GOTERM_BP_ALL	GO:0045582~positive regulation of T cell differentiation	24	1.62719e-10	3.85257e-09	5.01297
GOTERM_BP_ALL	GO:0042102~positive regulation of T cell proliferation	24	2.38647e-09	4.97159e-08	4.42635
GOTERM_BP_ALL	GO:0045580~regulation of T cell differentiation	28	9.68293e-09	1.88061e-07	3.62256
GOTERM_BP_ALL	GO:0046633~alpha-beta T cell proliferation	14	2.14096e-08	4.00183e-07	7.13857
GOTERM_BP_ALL	GO:0046632~alpha-beta T cell differentiation	23	3.52721e-08	6.43176e-07	4.02768
GOTERM_BP_ALL	GO:0046640~regulation of alpha-beta T cell proliferation	12	1.91262e-07	3.14192e-06	7.42994
GOTERM_BP_ALL	GO:0046638~positive regulation of alpha-beta T cell differentiation	14	3.82294e-07	5.97723e-06	5.77884
GOTERM_BP_ALL	GO:0042088~T-helper 1 type immune response	13	2.09505e-06	2.97046e-05	5.49695
GOTERM_BP_ALL	GO:0046637~regulation of alpha-beta T cell differentiation	15	3.81427e-06	5.15329e-05	4.48359
GOTERM_BP_ALL	GO:0002286~T cell activation involved in immune response	21	4.21448e-06	5.6632e-05	3.3097
GOTERM_BP_ALL	GO:0035710~CD4-positive, alpha-beta T cell activation	17	4.50843e-06	6.02561e-05	3.92961
GOTERM_BP_ALL	GO:0046641~positive regulation of alpha-beta T cell proliferation	9	8.00199e-06	0.000102713	7.80144
GOTERM_BP_ALL	GO:0043372~positive regulation of CD4-positive, alpha-beta T cell differentiation	9	7.2783e-05	0.000794465	6.00111
GOTERM_BP_ALL	GO:0043367~CD4-positive, alpha-beta T cell differentiation	14	8.44283e-05	0.000910862	3.67745
GOTERM_BP_ALL	GO:2000516~positive regulation of CD4-positive, alpha-beta T cell activation	9	0.000171334	0.00174189	5.3803
GOTERM_BP_ALL	GO:2000514~regulation of CD4-positive, alpha-beta T cell activation	11	0.00023551	0.00234257	4.14569
GOTERM_BP_ALL	GO:0045064~T-helper 2 cell differentiation	7	0.000257672	0.00254915	7.13857
GOTERM_BP_ALL	GO:0002287~alpha-beta T cell activation involved in immune response	12	0.000300121	0.00292586	3.71497
GOTERM_BP_ALL	GO:0042092~type 2 immune response	9	0.000359889	0.00347134	4.8759
GOTERM_BP_ALL	GO:0002825~regulation of T-helper 1 type immune response	8	0.000397228	0.00380139	5.54769
GOTERM_BP_ALL	GO:0002292~T cell differentiation involved in immune response	12	0.000559527	0.00517182	3.46731
GOTERM_BP_ALL	GO:0046636~negative regulation of alpha-beta T cell activation	8	0.000663245	0.00602345	5.13675
GOTERM_BP_ALL	GO:0042093~T-helper cell differentiation	11	0.000781298	0.00700694	3.59815
GOTERM_BP_ALL	GO:0002294~CD4-positive, alpha-beta T cell differentiation involved in immune response	11	0.000910138	0.00804228	3.53152
GOTERM_BP_ALL	GO:0002293~alpha-beta T cell differentiation involved in immune response	11	0.0010559	0.00925915	3.46731
GOTERM_BP_ALL	GO:0043370~regulation of CD4-positive, alpha-beta T cell differentiation	9	0.00147127	0.0124428	4.00074
GOTERM_BP_ALL	GO:0045581~negative regulation of T cell differentiation	8	0.00195401	0.0161486	4.33413
GOTERM_BP_ALL	GO:0045620~negative regulation of lymphocyte differentiation	9	0.00206344	0.0169151	3.80558
GOTERM_BP_ALL	GO:2000515~negative regulation of CD4-positive, alpha-beta T cell activation	6	0.00217521	0.0177269	6.11878
GOTERM_BP_ALL	GO:0002827~positive regulation of T-helper 1 type immune response	6	0.00287039	0.0226917	5.77884
GOTERM_BP_ALL	GO:0045063~T-helper 1 cell differentiation	6	0.00371289	0.0285432	5.47469
GOTERM_BP_ALL	GO:0002828~regulation of type 2 immune response	7	0.00375736	0.0288215	4.49466
GOTERM_BP_ALL	GO:0045624~positive regulation of T-helper cell differentiation	6	0.00471878	0.0353203	5.20096
GOTERM_BP_ALL	GO:0045628~regulation of T-helper 2 cell differentiation	5	0.00515405	0.0382934	6.6679
GOTERM_BP_ALL	GO:0045625~regulation of T-helper 1 cell differentiation	5	0.00515405	0.0382934	6.6679
GOTERM_BP_ALL	GO:0045627~positive regulation of T-helper 1 cell differentiation	4	0.0123321	0.0821206	7.70512
GOTERM_BP_ALL	GO:0002829~negative regulation of type 2 immune response	4	0.02222	0.135388	6.30419
GOTERM_BP_ALL	GO:0045622~regulation of T-helper cell differentiation	6	0.0306873	0.177443	3.35546
GOTERM_BP_ALL	GO:0043371~negative regulation of CD4-positive, alpha-beta T cell differentiation	4	0.0353491	0.198504	5.33432
GOTERM_BP_ALL	GO:0045623~negative regulation of T-helper cell differentiation	4	0.0353491	0.198504	5.33432
GOTERM_BP_ALL	GO:0045629~negative regulation of T-helper 2 cell differentiation	3	0.0426117	0.231235	8.66826
GOTERM_BP_ALL	GO:0046639~negative regulation of alpha-beta T cell differentiation	4	0.0609261	0.301991	4.33413
GOTERM_BP_ALL	GO:0002830~positive regulation of type 2 immune response	3	0.212876	0.68181	3.46731
Annotation Cluster 71	Enrichment Score: 4.511363196665161
Category	Term	Number of Genes	P-value	Adjusted P-value	Fold Enrichment
GOTERM_BP_ALL	GO:0032613~interleukin-10 production	13	1.99016e-05	0.000240925	4.5075
GOTERM_BP_ALL	GO:0032733~positive regulation of interleukin-10 production	10	3.22048e-05	0.000374054	5.77884
GOTERM_BP_ALL	GO:0032653~regulation of interleukin-10 production	12	4.56144e-05	0.000515322	4.52257
Annotation Cluster 72	Enrichment Score: 4.494641858381812
Category	Term	Number of Genes	P-value	Adjusted P-value	Fold Enrichment
GOTERM_BP_ALL	GO:0002688~regulation of leukocyte chemotaxis	26	2.07852e-09	4.36665e-08	4.13532
GOTERM_BP_ALL	GO:0002690~positive regulation of leukocyte chemotaxis	21	9.86997e-08	1.6806e-06	4.13713
GOTERM_BP_ALL	GO:0071622~regulation of granulocyte chemotaxis	12	4.56144e-05	0.000515322	4.52257
GOTERM_BP_ALL	GO:1902622~regulation of neutrophil migration	11	8.41985e-05	0.00091102	4.65126
GOTERM_BP_ALL	GO:0090022~regulation of neutrophil chemotaxis	9	0.000451297	0.00427396	4.72814
GOTERM_BP_ALL	GO:0090023~positive regulation of neutrophil chemotaxis	8	0.000840786	0.00748469	4.95329
GOTERM_BP_ALL	GO:0071624~positive regulation of granulocyte chemotaxis	8	0.00130697	0.0112127	4.62307
GOTERM_BP_ALL	GO:1902624~positive regulation of neutrophil migration	8	0.00282472	0.0223815	4.07918
Annotation Cluster 73	Enrichment Score: 4.465381815631287
Category	Term	Number of Genes	P-value	Adjusted P-value	Fold Enrichment
GOTERM_CC_ALL	GO:0019897~extrinsic component of plasma membrane	26	1.80312e-06	2.62873e-05	2.9818
GOTERM_CC_ALL	GO:0031234~extrinsic component of cytoplasmic side of plasma membrane	20	5.80332e-06	8.0373e-05	3.37562
GOTERM_CC_ALL	GO:0009898~cytoplasmic side of plasma membrane	26	7.05183e-06	9.45131e-05	2.76882
GOTERM_CC_ALL	GO:0098562~cytoplasmic side of membrane	27	8.94773e-06	0.000116174	2.66879
GOTERM_CC_ALL	GO:0019898~extrinsic component of membrane	34	4.50522e-05	0.0004925	2.16472
GOTERM_MF_ALL	GO:0004715~non-membrane spanning protein tyrosine kinase activity	11	0.000218268	0.00532265	4.17686
GOTERM_BP_ALL	GO:0038083~peptidyl-tyrosine autophosphorylation	11	0.000283897	0.00277879	4.05749
GOTERM_MF_ALL	GO:0004713~protein tyrosine kinase activity	20	0.00102651	0.0178188	2.30908
Annotation Cluster 74	Enrichment Score: 4.461989302542084
Category	Term	Number of Genes	P-value	Adjusted P-value	Fold Enrichment
GOTERM_BP_ALL	GO:0072676~lymphocyte migration	22	7.77729e-09	1.53447e-07	4.54052
GOTERM_BP_ALL	GO:0002548~monocyte chemotaxis	18	1.16872e-08	2.24069e-07	5.47469
GOTERM_MF_ALL	GO:0042379~chemokine receptor binding	18	3.38859e-08	3.43215e-06	5.12615
GOTERM_BP_ALL	GO:0072678~T cell migration	15	9.2188e-08	1.59152e-06	5.91018
GOTERM_BP_ALL	GO:0048247~lymphocyte chemotaxis	17	1.78464e-07	2.94466e-06	4.91202
GOTERM_BP_ALL	GO:2000401~regulation of lymphocyte migration	15	3.11445e-07	4.92108e-06	5.41767
GOTERM_MF_ALL	GO:0048020~CCR chemokine receptor binding	13	2.43275e-06	0.000107795	5.41788
GOTERM_MF_ALL	GO:0008009~chemokine activity	14	2.45227e-06	0.000105368	4.98376
GOTERM_BP_ALL	GO:1901623~regulation of lymphocyte chemotaxis	10	8.66878e-06	0.000110889	6.6679
GOTERM_BP_ALL	GO:0070098~chemokine-mediated signaling pathway	15	8.81243e-06	0.000112534	4.19432
GOTERM_MF_ALL	GO:0001664~G-protein coupled receptor binding	35	2.03142e-05	0.00075776	2.215
GOTERM_MF_ALL	GO:0005126~cytokine receptor binding	37	2.33586e-05	0.000848945	2.14314
GOTERM_BP_ALL	GO:2000403~positive regulation of lymphocyte migration	11	2.48341e-05	0.000294416	5.29727
GOTERM_BP_ALL	GO:0035747~natural killer cell chemotaxis	6	6.52574e-05	0.000722927	11.5577
GOTERM_BP_ALL	GO:2000501~regulation of natural killer cell chemotaxis	6	6.52574e-05	0.000722927	11.5577
GOTERM_BP_ALL	GO:0010818~T cell chemotaxis	8	0.000117696	0.00123911	6.60439
GOTERM_BP_ALL	GO:2000406~positive regulation of T cell migration	8	0.0016053	0.0134477	4.47394
GOTERM_BP_ALL	GO:2000404~regulation of T cell migration	8	0.00335827	0.0261716	3.96264
GOTERM_BP_ALL	GO:0090025~regulation of monocyte chemotaxis	6	0.00471878	0.0353203	5.20096
GOTERM_BP_ALL	GO:0090026~positive regulation of monocyte chemotaxis	5	0.00689032	0.0494873	6.19162
GOTERM_MF_ALL	GO:0005125~cytokine activity	24	0.00847455	0.095676	1.78301
GOTERM_BP_ALL	GO:0010819~regulation of T cell chemotaxis	5	0.0142739	0.0932781	5.09898
GOTERM_BP_ALL	GO:0072683~T cell extravasation	3	0.0426117	0.231235	8.66826
GOTERM_BP_ALL	GO:0010820~positive regulation of T cell chemotaxis	3	0.212876	0.68181	3.46731
Annotation Cluster 75	Enrichment Score: 4.412104133494614
Category	Term	Number of Genes	P-value	Adjusted P-value	Fold Enrichment
GOTERM_BP_ALL	GO:0042108~positive regulation of cytokine biosynthetic process	19	1.60138e-08	3.03124e-07	5.0676
GOTERM_BP_ALL	GO:0042533~tumor necrosis factor biosynthetic process	7	0.000367746	0.00352875	6.74198
GOTERM_BP_ALL	GO:0042535~positive regulation of tumor necrosis factor biosynthetic process	6	0.000548813	0.00508561	8.00148
GOTERM_BP_ALL	GO:0042534~regulation of tumor necrosis factor biosynthetic process	7	0.000695213	0.00627477	6.06779
Annotation Cluster 76	Enrichment Score: 4.379109212292942
Category	Term	Number of Genes	P-value	Adjusted P-value	Fold Enrichment
GOTERM_CC_ALL	GO:0005856~cytoskeleton	170	5.37326e-08	9.70691e-07	1.49677
GOTERM_CC_ALL	GO:0043228~non-membrane-bounded organelle	293	1.47151e-06	2.18359e-05	1.27979
GOTERM_CC_ALL	GO:0043232~intracellular non-membrane-bounded organelle	293	1.47151e-06	2.18359e-05	1.27979
GOTERM_CC_ALL	GO:0044430~cytoskeletal part	123	5.31721e-05	0.000573695	1.42524
GOTERM_CC_ALL	GO:0099513~polymeric cytoskeletal fiber	64	0.000129774	0.0012831	1.63573
GOTERM_CC_ALL	GO:0099512~supramolecular fiber	64	0.000129774	0.0012831	1.63573
GOTERM_CC_ALL	GO:0005874~microtubule	38	0.00229041	0.0164332	1.67864
GOTERM_CC_ALL	GO:0015630~microtubule cytoskeleton	77	0.0388499	0.171518	1.23996
Annotation Cluster 77	Enrichment Score: 4.320322056605825
Category	Term	Number of Genes	P-value	Adjusted P-value	Fold Enrichment
GOTERM_MF_ALL	GO:0001047~core promoter binding	31	1.65161e-07	1.30109e-05	2.95923
GOTERM_MF_ALL	GO:0001046~core promoter sequence-specific DNA binding	18	0.000406543	0.00797629	2.65146
GOTERM_MF_ALL	GO:0000979~RNA polymerase II core promoter sequence-specific DNA binding	12	0.00162937	0.0256466	3.06039
Annotation Cluster 78	Enrichment Score: 4.259002464014309
Category	Term	Number of Genes	P-value	Adjusted P-value	Fold Enrichment
GOTERM_BP_ALL	GO:0071378~cellular response to growth hormone stimulus	9	2.66687e-05	0.000314662	6.78386
GOTERM_BP_ALL	GO:0060397~JAK-STAT cascade involved in growth hormone signaling pathway	7	4.3621e-05	0.000495057	9.33505
GOTERM_BP_ALL	GO:0060396~growth hormone receptor signaling pathway	8	8.25557e-05	0.000895851	6.93461
GOTERM_BP_ALL	GO:0060416~response to growth hormone	10	9.58397e-05	0.00101918	5.09898
Annotation Cluster 79	Enrichment Score: 4.253124843079105
Category	Term	Number of Genes	P-value	Adjusted P-value	Fold Enrichment
GOTERM_MF_ALL	GO:0050839~cell adhesion molecule binding	56	1.34737e-07	1.1941e-05	2.14067
GOTERM_CC_ALL	GO:0005911~cell-cell junction	68	5.37157e-06	7.56546e-05	1.77862
GOTERM_CC_ALL	GO:0005913~cell-cell adherens junction	36	0.00018683	0.00170481	1.96363
GOTERM_MF_ALL	GO:0098641~cadherin binding involved in cell-cell adhesion	33	0.000210248	0.00521726	2.02106
GOTERM_MF_ALL	GO:0098632~protein binding involved in cell-cell adhesion	33	0.000348155	0.00756768	1.96473
GOTERM_MF_ALL	GO:0045296~cadherin binding	34	0.00036267	0.00742677	1.93655
GOTERM_MF_ALL	GO:0098631~protein binding involved in cell adhesion	33	0.000471059	0.008988	1.93108
Annotation Cluster 80	Enrichment Score: 4.24471146903344
Category	Term	Number of Genes	P-value	Adjusted P-value	Fold Enrichment
GOTERM_MF_ALL	GO:0097367~carbohydrate derivative binding	204	1.59473e-10	2.82666e-08	1.53154
GOTERM_MF_ALL	GO:0035639~purine ribonucleoside triphosphate binding	161	2.22488e-07	1.66045e-05	1.48064
GOTERM_MF_ALL	GO:0001883~purine nucleoside binding	162	2.47845e-07	1.7572e-05	1.47633
GOTERM_MF_ALL	GO:0001882~nucleoside binding	162	3.21472e-07	2.07201e-05	1.47006
GOTERM_MF_ALL	GO:0032550~purine ribonucleoside binding	161	3.5978e-07	2.12568e-05	1.46957
GOTERM_MF_ALL	GO:0017076~purine nucleotide binding	164	3.96718e-07	2.25016e-05	1.46105
GOTERM_MF_ALL	GO:0032549~ribonucleoside binding	161	4.02939e-07	2.19754e-05	1.46722
GOTERM_MF_ALL	GO:0032555~purine ribonucleotide binding	162	7.24733e-07	3.80612e-05	1.4508
GOTERM_MF_ALL	GO:0032553~ribonucleotide binding	162	1.19402e-06	6.04666e-05	1.43948
GOTERM_MF_ALL	GO:0005524~ATP binding	123	0.00012144	0.00337101	1.39464
GOTERM_MF_ALL	GO:0030554~adenyl nucleotide binding	125	0.000202151	0.00510619	1.37268
GOTERM_MF_ALL	GO:0032559~adenyl ribonucleotide binding	124	0.000235699	0.00555553	1.36874
GOTERM_MF_ALL	GO:0000166~nucleotide binding	182	0.000301709	0.00687766	1.27558
GOTERM_MF_ALL	GO:1901265~nucleoside phosphate binding	182	0.000301709	0.00687766	1.27558
GOTERM_MF_ALL	GO:0036094~small molecule binding	195	0.000361847	0.00751854	1.25783
GOTERM_MF_ALL	GO:0016773~phosphotransferase activity, alcohol group as acceptor	65	0.00114623	0.0194031	1.49685
GOTERM_MF_ALL	GO:0004672~protein kinase activity	57	0.0015411	0.0245456	1.5266
GOTERM_MF_ALL	GO:0016301~kinase activity	71	0.00241238	0.0340033	1.42393
GOTERM_MF_ALL	GO:0016772~transferase activity, transferring phosphorus-containing groups	80	0.00430932	0.0561348	1.36017
GOTERM_MF_ALL	GO:0004674~protein serine/threonine kinase activity	37	0.0483714	0.330847	1.36845
GOTERM_MF_ALL	GO:1901363~heterocyclic compound binding	378	0.0721883	0.410562	1.06373
GOTERM_MF_ALL	GO:0097159~organic cyclic compound binding	382	0.08366	0.44564	1.0598
GOTERM_MF_ALL	GO:0016740~transferase activity	149	0.163585	0.639897	1.08478
Annotation Cluster 81	Enrichment Score: 4.19439286289732
Category	Term	Number of Genes	P-value	Adjusted P-value	Fold Enrichment
GOTERM_BP_ALL	GO:0001773~myeloid dendritic cell activation	12	2.55862e-06	3.58682e-05	5.94395
GOTERM_BP_ALL	GO:0097028~dendritic cell differentiation	11	8.41985e-05	0.00091102	4.65126
GOTERM_BP_ALL	GO:0043011~myeloid dendritic cell differentiation	7	0.00121202	0.0105107	5.51617
Annotation Cluster 82	Enrichment Score: 4.100401087761506
Category	Term	Number of Genes	P-value	Adjusted P-value	Fold Enrichment
GOTERM_BP_ALL	GO:0071887~leukocyte apoptotic process	29	7.26449e-10	1.58881e-08	3.92781
GOTERM_BP_ALL	GO:2000106~regulation of leukocyte apoptotic process	25	5.72731e-09	1.14823e-07	4.0888
GOTERM_BP_ALL	GO:0033032~regulation of myeloid cell apoptotic process	11	4.02852e-06	5.43291e-05	6.35673
GOTERM_BP_ALL	GO:0033028~myeloid cell apoptotic process	11	5.64087e-06	7.40637e-05	6.15167
GOTERM_BP_ALL	GO:0070227~lymphocyte apoptotic process	18	2.34054e-05	0.000281054	3.31976
GOTERM_BP_ALL	GO:2000107~negative regulation of leukocyte apoptotic process	15	3.80649e-05	0.000435324	3.71497
GOTERM_BP_ALL	GO:0070228~regulation of lymphocyte apoptotic process	15	8.44088e-05	0.000911972	3.46731
GOTERM_BP_ALL	GO:0070231~T cell apoptotic process	12	0.00017998	0.0018198	3.92525
GOTERM_BP_ALL	GO:0070232~regulation of T cell apoptotic process	9	0.00174764	0.0145507	3.90072
GOTERM_BP_ALL	GO:0070229~negative regulation of lymphocyte apoptotic process	8	0.0192627	0.119978	2.88942
GOTERM_BP_ALL	GO:0070242~thymocyte apoptotic process	5	0.0349445	0.197016	3.94012
GOTERM_BP_ALL	GO:0070233~negative regulation of T cell apoptotic process	5	0.0463822	0.245899	3.61178
GOTERM_BP_ALL	GO:0070243~regulation of thymocyte apoptotic process	4	0.0709229	0.338424	4.07918
Annotation Cluster 83	Enrichment Score: 4.087043374684711
Category	Term	Number of Genes	P-value	Adjusted P-value	Fold Enrichment
GOTERM_BP_ALL	GO:0070301~cellular response to hydrogen peroxide	18	4.12146e-06	5.5482e-05	3.75973
GOTERM_BP_ALL	GO:0010035~response to inorganic substance	58	1.9106e-05	0.00023167	1.802
GOTERM_BP_ALL	GO:0042542~response to hydrogen peroxide	22	2.6577e-05	0.000314077	2.8463
GOTERM_BP_ALL	GO:0034614~cellular response to reactive oxygen species	21	9.23557e-05	0.000989195	2.69679
GOTERM_BP_ALL	GO:0006979~response to oxidative stress	43	0.000283002	0.00277369	1.79632
GOTERM_BP_ALL	GO:0000302~response to reactive oxygen species	26	0.000575188	0.00529655	2.1162
GOTERM_BP_ALL	GO:0034599~cellular response to oxidative stress	28	0.00078146	0.00699997	2.00588
Annotation Cluster 84	Enrichment Score: 4.055080709198507
Category	Term	Number of Genes	P-value	Adjusted P-value	Fold Enrichment
GOTERM_BP_ALL	GO:0007265~Ras protein signal transduction	49	1.58746e-10	3.77047e-09	2.8036
GOTERM_BP_ALL	GO:0007264~small GTPase mediated signal transduction	63	9.54531e-09	1.85872e-07	2.1844
GOTERM_BP_ALL	GO:0035023~regulation of Rho protein signal transduction	21	2.09862e-05	0.000253231	2.98416
GOTERM_BP_ALL	GO:0046578~regulation of Ras protein signal transduction	28	6.05094e-05	0.000672341	2.34504
GOTERM_BP_ALL	GO:0051056~regulation of small GTPase mediated signal transduction	29	0.00016144	0.00164811	2.17645
GOTERM_BP_ALL	GO:0007266~Rho protein signal transduction	16	0.000263511	0.00259996	2.98263
GOTERM_BP_ALL	GO:0035025~positive regulation of Rho protein signal transduction	8	0.000663245	0.00602345	5.13675
GOTERM_BP_ALL	GO:0046579~positive regulation of Ras protein signal transduction	10	0.00264811	0.0210398	3.33395
GOTERM_BP_ALL	GO:0051057~positive regulation of small GTPase mediated signal transduction	10	0.00631673	0.0458469	2.93839
GOTERM_BP_ALL	GO:0051482~positive regulation of cytosolic calcium ion concentration involved in phospholipase C-activating G-protein coupled signaling pathway	6	0.0306873	0.177443	3.35546
GOTERM_BP_ALL	GO:0007200~phospholipase C-activating G-protein coupled receptor signaling pathway	11	0.0889185	0.398559	1.78226
Annotation Cluster 85	Enrichment Score: 4.045967647499518
Category	Term	Number of Genes	P-value	Adjusted P-value	Fold Enrichment
GOTERM_BP_ALL	GO:0070848~response to growth factor	70	1.31236e-07	2.20938e-06	1.94792
GOTERM_BP_ALL	GO:0071363~cellular response to growth factor stimulus	68	1.39108e-07	2.32615e-06	1.96809
GOTERM_BP_ALL	GO:0071495~cellular response to endogenous stimulus	111	4.39427e-07	6.85614e-06	1.61846
GOTERM_BP_ALL	GO:0071559~response to transforming growth factor beta	25	0.000761037	0.00684223	2.11421
GOTERM_BP_ALL	GO:0071560~cellular response to transforming growth factor beta stimulus	24	0.00141259	0.012031	2.05979
GOTERM_BP_ALL	GO:0007179~transforming growth factor beta receptor signaling pathway	15	0.0329521	0.187713	1.84431
GOTERM_BP_ALL	GO:0007178~transmembrane receptor protein serine/threonine kinase signaling pathway	25	0.167738	0.598641	1.28609
Annotation Cluster 86	Enrichment Score: 4.006536563640743
Category	Term	Number of Genes	P-value	Adjusted P-value	Fold Enrichment
GOTERM_BP_ALL	GO:0002467~germinal center formation	9	2.60448e-07	4.17724e-06	11.1449
GOTERM_BP_ALL	GO:0002634~regulation of germinal center formation	6	0.000124311	0.00130502	10.4019
GOTERM_BP_ALL	GO:0002636~positive regulation of germinal center formation	3	0.029523	0.172151	10.4019
Annotation Cluster 87	Enrichment Score: 3.982042660532195
Category	Term	Number of Genes	P-value	Adjusted P-value	Fold Enrichment
GOTERM_BP_ALL	GO:0042326~negative regulation of phosphorylation	53	6.80477e-07	1.02941e-05	2.08826
GOTERM_BP_ALL	GO:0031400~negative regulation of protein modification process	60	6.81549e-07	1.02894e-05	1.98132
GOTERM_BP_ALL	GO:0010563~negative regulation of phosphorus metabolic process	62	1.24394e-06	1.82623e-05	1.9194
GOTERM_BP_ALL	GO:0045936~negative regulation of phosphate metabolic process	62	1.24394e-06	1.82623e-05	1.9194
GOTERM_BP_ALL	GO:0001933~negative regulation of protein phosphorylation	48	2.73499e-06	3.80545e-05	2.08038
GOTERM_BP_ALL	GO:0044092~negative regulation of molecular function	82	9.39146e-05	0.001003	1.54186
GOTERM_BP_ALL	GO:0051248~negative regulation of protein metabolic process	88	0.000118018	0.00124074	1.50455
GOTERM_BP_ALL	GO:0032269~negative regulation of cellular protein metabolic process	82	0.000300767	0.00292833	1.48702
GOTERM_BP_ALL	GO:0051348~negative regulation of transferase activity	30	0.000618386	0.00567232	1.97755
GOTERM_BP_ALL	GO:0006469~negative regulation of protein kinase activity	25	0.00138751	0.011832	2.0253
GOTERM_BP_ALL	GO:0043086~negative regulation of catalytic activity	58	0.00145175	0.0123065	1.52583
GOTERM_BP_ALL	GO:0033673~negative regulation of kinase activity	26	0.00206863	0.0169388	1.93455
GOTERM_BP_ALL	GO:0071901~negative regulation of protein serine/threonine kinase activity	13	0.0277844	0.163642	2.01228
GOTERM_BP_ALL	GO:0043407~negative regulation of MAP kinase activity	9	0.0380851	0.21084	2.32879
Annotation Cluster 88	Enrichment Score: 3.9816086108724926
Category	Term	Number of Genes	P-value	Adjusted P-value	Fold Enrichment
GOTERM_BP_ALL	GO:0032615~interleukin-12 production	15	2.43185e-06	3.41552e-05	4.64371
GOTERM_BP_ALL	GO:0032655~regulation of interleukin-12 production	14	5.55335e-06	7.31722e-05	4.66753
GOTERM_BP_ALL	GO:0032735~positive regulation of interleukin-12 production	11	1.89061e-05	0.000229621	5.44862
GOTERM_BP_ALL	GO:0042090~interleukin-12 biosynthetic process	6	6.52574e-05	0.000722927	11.5577
GOTERM_CC_ALL	GO:0033256~I-kappaB/NF-kappaB complex	5	0.000132503	0.00129466	14.909
GOTERM_BP_ALL	GO:0045075~regulation of interleukin-12 biosynthetic process	6	0.000217085	0.00217106	9.45629
GOTERM_BP_ALL	GO:0045084~positive regulation of interleukin-12 biosynthetic process	5	0.00063648	0.00582354	10.8353
GOTERM_MF_ALL	GO:0001205~transcriptional activator activity, RNA polymerase II distal enhancer sequence-specific binding	6	0.0460007	0.318716	3.01538
Annotation Cluster 89	Enrichment Score: 3.905582980547635
Category	Term	Number of Genes	P-value	Adjusted P-value	Fold Enrichment
GOTERM_BP_ALL	GO:0009611~response to wounding	70	6.41569e-11	1.59494e-09	2.33826
GOTERM_BP_ALL	GO:0042060~wound healing	55	7.8643e-09	1.54755e-07	2.34854
GOTERM_BP_ALL	GO:0030168~platelet activation	20	1.18243e-06	1.7497e-05	3.72829
GOTERM_BP_ALL	GO:0007599~hemostasis	30	2.02329e-06	2.87419e-05	2.6948
GOTERM_BP_ALL	GO:0050817~coagulation	30	3.08124e-06	4.25546e-05	2.64008
GOTERM_BP_ALL	GO:0007596~blood coagulation	28	4.66482e-06	6.22348e-05	2.69679
GOTERM_BP_ALL	GO:1900046~regulation of hemostasis	16	9.33145e-05	0.000998027	3.26335
GOTERM_BP_ALL	GO:0030193~regulation of blood coagulation	16	9.33145e-05	0.000998027	3.26335
GOTERM_BP_ALL	GO:0050818~regulation of coagulation	16	0.00015964	0.00163198	3.11668
GOTERM_BP_ALL	GO:0061041~regulation of wound healing	20	0.000201497	0.00202618	2.62675
GOTERM_BP_ALL	GO:0050878~regulation of body fluid levels	38	0.000260271	0.00257143	1.88765
GOTERM_BP_ALL	GO:1903034~regulation of response to wounding	22	0.000352167	0.00340577	2.38377
GOTERM_BP_ALL	GO:0010543~regulation of platelet activation	9	0.000451297	0.00427396	4.72814
GOTERM_BP_ALL	GO:0034109~homotypic cell-cell adhesion	14	0.000479933	0.00453309	3.11168
GOTERM_BP_ALL	GO:0070527~platelet aggregation	11	0.000481397	0.00454114	3.81404
GOTERM_BP_ALL	GO:1900047~negative regulation of hemostasis	9	0.00379836	0.0291021	3.46731
GOTERM_BP_ALL	GO:0030195~negative regulation of blood coagulation	9	0.00379836	0.0291021	3.46731
GOTERM_BP_ALL	GO:0050819~negative regulation of coagulation	9	0.00500681	0.0372915	3.31976
GOTERM_BP_ALL	GO:0010544~negative regulation of platelet activation	5	0.0142739	0.0932781	5.09898
GOTERM_BP_ALL	GO:0061045~negative regulation of wound healing	9	0.0175328	0.1113	2.69015
GOTERM_BP_ALL	GO:1903035~negative regulation of response to wounding	9	0.0442162	0.237146	2.26129
GOTERM_BP_ALL	GO:0042730~fibrinolysis	3	0.321749	0.819182	2.60048
Annotation Cluster 90	Enrichment Score: 3.891567697356952
Category	Term	Number of Genes	P-value	Adjusted P-value	Fold Enrichment
GOTERM_BP_ALL	GO:0048015~phosphatidylinositol-mediated signaling	21	4.80079e-05	0.000540717	2.82223
GOTERM_BP_ALL	GO:0048017~inositol lipid-mediated signaling	21	6.6987e-05	0.000739883	2.75808
GOTERM_BP_ALL	GO:0014065~phosphatidylinositol 3-kinase signaling	17	0.00014376	0.00149018	3.00736
GOTERM_BP_ALL	GO:0014068~positive regulation of phosphatidylinositol 3-kinase signaling	13	0.000255585	0.00253189	3.52148
GOTERM_BP_ALL	GO:0014066~regulation of phosphatidylinositol 3-kinase signaling	15	0.000294907	0.00287886	3.09581
Annotation Cluster 91	Enrichment Score: 3.8666620732758967
Category	Term	Number of Genes	P-value	Adjusted P-value	Fold Enrichment
GOTERM_BP_ALL	GO:0046777~protein autophosphorylation	34	1.58789e-06	2.28617e-05	2.52979
GOTERM_MF_ALL	GO:0004713~protein tyrosine kinase activity	20	0.00102651	0.0178188	2.30908
GOTERM_MF_ALL	GO:0004672~protein kinase activity	57	0.0015411	0.0245456	1.5266
Annotation Cluster 92	Enrichment Score: 3.859071127519147
Category	Term	Number of Genes	P-value	Adjusted P-value	Fold Enrichment
GOTERM_BP_ALL	GO:0071260~cellular response to mechanical stimulus	15	0.000131203	0.00136961	3.33395
GOTERM_BP_ALL	GO:0071496~cellular response to external stimulus	33	0.000134217	0.00139715	2.07285
GOTERM_BP_ALL	GO:0071214~cellular response to abiotic stimulus	34	0.000150327	0.00154959	2.03256
Annotation Cluster 93	Enrichment Score: 3.757621352932378
Category	Term	Number of Genes	P-value	Adjusted P-value	Fold Enrichment
GOTERM_BP_ALL	GO:0050854~regulation of antigen receptor-mediated signaling pathway	15	9.2188e-08	1.59152e-06	5.91018
GOTERM_BP_ALL	GO:0050855~regulation of B cell receptor signaling pathway	8	4.96305e-06	6.56264e-05	9.90659
GOTERM_BP_ALL	GO:0050856~regulation of T cell receptor signaling pathway	9	0.000359889	0.00347134	4.8759
GOTERM_BP_ALL	GO:0050858~negative regulation of antigen receptor-mediated signaling pathway	7	0.00121202	0.0105107	5.51617
GOTERM_BP_ALL	GO:0050859~negative regulation of B cell receptor signaling pathway	4	0.00174773	0.0145352	13.8692
GOTERM_BP_ALL	GO:0050860~negative regulation of T cell receptor signaling pathway	4	0.0816011	0.374725	3.85256
Annotation Cluster 94	Enrichment Score: 3.7335796875085787
Category	Term	Number of Genes	P-value	Adjusted P-value	Fold Enrichment
GOTERM_MF_ALL	GO:0003924~GTPase activity	28	9.07203e-05	0.00279277	2.28919
GOTERM_MF_ALL	GO:0005525~GTP binding	42	0.000135635	0.00362254	1.87379
GOTERM_MF_ALL	GO:0019001~guanyl nucleotide binding	43	0.000226096	0.00541985	1.81419
GOTERM_MF_ALL	GO:0032561~guanyl ribonucleotide binding	42	0.000418131	0.00809085	1.77639
Annotation Cluster 95	Enrichment Score: 3.618464063303262
Category	Term	Number of Genes	P-value	Adjusted P-value	Fold Enrichment
GOTERM_BP_ALL	GO:0036230~granulocyte activation	10	1.23404e-05	0.000154151	6.42094
GOTERM_BP_ALL	GO:0042119~neutrophil activation	8	0.000164074	0.0016727	6.30419
GOTERM_BP_ALL	GO:0002283~neutrophil activation involved in immune response	5	0.00689032	0.0494873	6.19162
Annotation Cluster 96	Enrichment Score: 3.603415023313537
Category	Term	Number of Genes	P-value	Adjusted P-value	Fold Enrichment
GOTERM_MF_ALL	GO:0001608~G-protein coupled nucleotide receptor activity	7	4.73168e-05	0.00159627	9.20078
GOTERM_MF_ALL	GO:0045028~G-protein coupled purinergic nucleotide receptor activity	7	4.73168e-05	0.00159627	9.20078
GOTERM_MF_ALL	GO:0035586~purinergic receptor activity	9	0.000108641	0.00313916	5.69572
GOTERM_MF_ALL	GO:0001614~purinergic nucleotide receptor activity	8	0.000128823	0.00350696	6.5094
GOTERM_MF_ALL	GO:0016502~nucleotide receptor activity	8	0.000128823	0.00350696	6.5094
GOTERM_BP_ALL	GO:0035587~purinergic receptor signaling pathway	7	0.000257672	0.00254915	7.13857
GOTERM_BP_ALL	GO:0035590~purinergic nucleotide receptor signaling pathway	3	0.0574144	0.288604	7.42994
Annotation Cluster 97	Enrichment Score: 3.558688144110764
Category	Term	Number of Genes	P-value	Adjusted P-value	Fold Enrichment
GOTERM_CC_ALL	GO:0098588~bounding membrane of organelle	121	2.39819e-05	0.000276757	1.45581
GOTERM_CC_ALL	GO:0005794~Golgi apparatus	106	0.000188879	0.00170478	1.42481
GOTERM_CC_ALL	GO:0000139~Golgi membrane	48	0.000868166	0.00672272	1.64513
GOTERM_CC_ALL	GO:0044431~Golgi apparatus part	61	0.00148107	0.0110349	1.5053
Annotation Cluster 98	Enrichment Score: 3.539412445428101
Category	Term	Number of Genes	P-value	Adjusted P-value	Fold Enrichment
GOTERM_BP_ALL	GO:0002577~regulation of antigen processing and presentation	11	1.32562e-06	1.93471e-05	7.06303
GOTERM_BP_ALL	GO:0002579~positive regulation of antigen processing and presentation	8	8.25557e-05	0.000895851	6.93461
GOTERM_BP_ALL	GO:0002583~regulation of antigen processing and presentation of peptide antigen	5	0.00515405	0.0382934	6.6679
GOTERM_BP_ALL	GO:0002585~positive regulation of antigen processing and presentation of peptide antigen	4	0.0123321	0.0821206	7.70512
Annotation Cluster 99	Enrichment Score: 3.532318276150688
Category	Term	Number of Genes	P-value	Adjusted P-value	Fold Enrichment
GOTERM_BP_ALL	GO:0038061~NIK/NF-kappaB signaling	13	1.27082e-05	0.000157951	4.69531
GOTERM_BP_ALL	GO:1901222~regulation of NIK/NF-kappaB signaling	12	0.000124986	0.00130842	4.07918
GOTERM_BP_ALL	GO:1901224~positive regulation of NIK/NF-kappaB signaling	7	0.0159258	0.102602	3.37099
Annotation Cluster 100	Enrichment Score: 3.4520596182391805
Category	Term	Number of Genes	P-value	Adjusted P-value	Fold Enrichment
GOTERM_BP_ALL	GO:0048872~homeostasis of number of cells	44	9.97661e-09	1.93261e-07	2.63947
GOTERM_BP_ALL	GO:0002262~myeloid cell homeostasis	24	3.76976e-05	0.000432451	2.6334
GOTERM_BP_ALL	GO:0045647~negative regulation of erythrocyte differentiation	5	0.00260954	0.0207804	7.88024
GOTERM_BP_ALL	GO:0045646~regulation of erythrocyte differentiation	8	0.00950062	0.0652562	3.3022
GOTERM_BP_ALL	GO:0034101~erythrocyte homeostasis	15	0.0137801	0.0905745	2.06387
GOTERM_BP_ALL	GO:0030218~erythrocyte differentiation	14	0.015093	0.0978886	2.11053
