# Supplementary material for: Charting the transcriptional landscape of cells of renin lineage following podocyte depletion
Source: PLoS One. 2017 Dec 12;12(12):e0189084. doi: 10.1371/journal.pone.0189084 (PMC5726629; doi:10.1371/journal.pone.0189084)
Supplement: S4 Table — (XLSX) [file pone.0189084.s005.xlsx]

## Sheet: Sheet1
S4 Table. Downregulated pathways in CoRL following podocyte ablation.
Gene Set Name	Number of Gene Members	Normalized Enrichment Score	FDR
HALLMARK_OXIDATIVE_PHOSPHORYLATION	175	-3.03729	0
REACTOME_TCA_CYCLE_AND_RESPIRATORY_ELECTRON_TRANSPORT	98	-2.97335	0
KEGG_OXIDATIVE_PHOSPHORYLATION	98	-2.82981	0
REACTOME_RESPIRATORY_ELECTRON_TRANSPORT_ATP_SYNTHESIS_BY_CHEMIOSMOTIC_COUPLING_AND_HEAT_PRODUCTION_BY_UNCOUPLING_PROTEINS_	68	-2.82828	0
REACTOME_RESPIRATORY_ELECTRON_TRANSPORT	54	-2.79995	0
KEGG_VALINE_LEUCINE_AND_ISOLEUCINE_DEGRADATION	39	-2.64009	0
KEGG_PARKINSONS_DISEASE	97	-2.55948	0
REACTOME_PHASE_II_CONJUGATION	44	-2.50102	0
KEGG_BUTANOATE_METABOLISM	29	-2.44651	0
KEGG_CITRATE_CYCLE_TCA_CYCLE	27	-2.43976	0
HALLMARK_FATTY_ACID_METABOLISM	138	-2.43911	0
REACTOME_PYRUVATE_METABOLISM_AND_CITRIC_ACID_TCA_CYCLE	33	-2.42121	0
KEGG_GLUTATHIONE_METABOLISM	46	-2.32817	0
KEGG_PEROXISOME	71	-2.31607	0
HALLMARK_ADIPOGENESIS	185	-2.31574	0
REACTOME_GLUTATHIONE_CONJUGATION	21	-2.30487	0
REACTOME_METABOLISM_OF_AMINO_ACIDS_AND_DERIVATIVES	170	-2.29102	0
KEGG_PROPANOATE_METABOLISM	26	-2.262	0
KEGG_FATTY_ACID_METABOLISM	32	-2.24847	0
KEGG_GLYCINE_SERINE_AND_THREONINE_METABOLISM	30	-2.23643	0
REACTOME_MITOCHONDRIAL_PROTEIN_IMPORT	43	-2.21621	0
REACTOME_BRANCHED_CHAIN_AMINO_ACID_CATABOLISM	16	-2.20301	0
REACTOME_CITRIC_ACID_CYCLE_TCA_CYCLE	17	-2.197	0
KEGG_DRUG_METABOLISM_CYTOCHROME_P450	38	-2.18439	0
KEGG_PYRUVATE_METABOLISM	32	-2.15124	2.00687e-05
REACTOME_TRANSPORT_OF_GLUCOSE_AND_OTHER_SUGARS_BILE_SALTS_AND_ORGANIC_ACIDS_METAL_IONS_AND_AMINE_COMPOUNDS	77	-2.14567	1.92969e-05
KEGG_HUNTINGTONS_DISEASE	139	-2.11362	1.85822e-05
REACTOME_BIOLOGICAL_OXIDATIONS	84	-2.09261	1.79185e-05
REACTOME_SULFUR_AMINO_ACID_METABOLISM	21	-2.06155	6.8089e-05
REACTOME_MITOCHONDRIAL_FATTY_ACID_BETA_OXIDATION	12	-2.06076	6.58193e-05
KEGG_ALZHEIMERS_DISEASE	136	-2.03988	9.61073e-05
REACTOME_NA_CL_DEPENDENT_NEUROTRANSMITTER_TRANSPORTERS	16	-2.02897	0.000139889
KEGG_ALANINE_ASPARTATE_AND_GLUTAMATE_METABOLISM	27	-2.02742	0.000150932
PID_HNF3B_PATHWAY	39	-2.02599	0.000146493
KEGG_METABOLISM_OF_XENOBIOTICS_BY_CYTOCHROME_P450	35	-2.00489	0.000227694
REACTOME_ORGANIC_CATION_ANION_ZWITTERION_TRANSPORT	10	-1.99831	0.000277117
KEGG_RETINOL_METABOLISM	27	-1.99425	0.000283595
REACTOME_METABOLISM_OF_VITAMINS_AND_COFACTORS	47	-1.98694	0.000338693
KEGG_PPAR_SIGNALING_PATHWAY	59	-1.97194	0.000405709
KEGG_GLYOXYLATE_AND_DICARBOXYLATE_METABOLISM	14	-1.95172	0.000592372
HALLMARK_BILE_ACID_METABOLISM	104	-1.94593	0.000638007
REACTOME_PEROXISOMAL_LIPID_METABOLISM	19	-1.94155	0.000692599
KEGG_TRYPTOPHAN_METABOLISM	35	-1.92998	0.00085163
REACTOME_REGULATION_OF_PYRUVATE_DEHYDROGENASE_PDH_COMPLEX	9	-1.9076	0.00137806
BIOCARTA_ETC_PATHWAY	9	-1.89669	0.00164434
HALLMARK_XENOBIOTIC_METABOLISM	179	-1.88319	0.00218844
KEGG_CARDIAC_MUSCLE_CONTRACTION	62	-1.87833	0.00225809
REACTOME_FORMATION_OF_ATP_BY_CHEMIOSMOTIC_COUPLING	11	-1.87787	0.00222127
REACTOME_GLUCONEOGENESIS	27	-1.87315	0.00233786
REACTOME_TRANSFERRIN_ENDOCYTOSIS_AND_RECYCLING	21	-1.87153	0.00234956
REACTOME_AMINE_COMPOUND_SLC_TRANSPORTERS	25	-1.84451	0.00366043
KEGG_BETA_ALANINE_METABOLISM	21	-1.84226	0.00367562
REACTOME_SLC_MEDIATED_TRANSMEMBRANE_TRANSPORT	211	-1.83416	0.00402717
REACTOME_AMINO_ACID_TRANSPORT_ACROSS_THE_PLASMA_MEMBRANE	27	-1.82566	0.00430147
REACTOME_TRANSPORT_OF_INORGANIC_CATIONS_ANIONS_AND_AMINO_ACIDS_OLIGOPEPTIDES	83	-1.80928	0.00549391
KEGG_PANTOTHENATE_AND_COA_BIOSYNTHESIS	13	-1.8059	0.00562696
REACTOME_INSULIN_RECEPTOR_RECYCLING	19	-1.78538	0.00748107
KEGG_GLYCOLYSIS_GLUCONEOGENESIS	50	-1.77723	0.00824099
KEGG_ONE_CARBON_POOL_BY_FOLATE	15	-1.76042	0.0103358
REACTOME_AMINO_ACID_AND_OLIGOPEPTIDE_SLC_TRANSPORTERS	45	-1.75393	0.0111855
REACTOME_PYRUVATE_METABOLISM	14	-1.75246	0.0111954
KEGG_LYSINE_DEGRADATION	41	-1.75098	0.0112464
REACTOME_TRYPTOPHAN_CATABOLISM	8	-1.74852	0.0114555
KEGG_PROXIMAL_TUBULE_BICARBONATE_RECLAMATION	16	-1.72169	0.0159775
HALLMARK_PEROXISOME	96	-1.71382	0.0173081
BIOCARTA_GLYCOLYSIS_PATHWAY	9	-1.70266	0.0194397
KEGG_SELENOAMINO_ACID_METABOLISM	23	-1.69956	0.0198508
REACTOME_ABACAVIR_TRANSPORT_AND_METABOLISM	8	-1.6985	0.0198415
REACTOME_TRANSMEMBRANE_TRANSPORT_OF_SMALL_MOLECULES	356	-1.67751	0.0247544
REACTOME_FATTY_ACID_TRIACYLGLYCEROL_AND_KETONE_BODY_METABOLISM	143	-1.66965	0.0266565
KEGG_ASCORBATE_AND_ALDARATE_METABOLISM	10	-1.66776	0.0267357
KEGG_ARGININE_AND_PROLINE_METABOLISM	44	-1.66094	0.0285767
BIOCARTA_KREB_PATHWAY	6	-1.62948	0.0394951
KEGG_TERPENOID_BACKBONE_BIOSYNTHESIS	11	-1.62948	0.038975
REACTOME_CELL_CELL_JUNCTION_ORGANIZATION	49	-1.62686	0.0394961
REACTOME_TIGHT_JUNCTION_INTERACTIONS	27	-1.61808	0.0423941
REACTOME_GABA_SYNTHESIS_RELEASE_REUPTAKE_AND_DEGRADATION	17	-1.60813	0.0462315
