# Supplementary material for: Charting the transcriptional landscape of cells of renin lineage following podocyte depletion
Source: PLoS One. 2017 Dec 12;12(12):e0189084. doi: 10.1371/journal.pone.0189084 (PMC5726629; doi:10.1371/journal.pone.0189084)
Supplement: S6 Table — (XLSX) [file pone.0189084.s007.xlsx]

## Sheet: Sheet1
S6 Table. Upregulated transcription factor gene sets in CoRL following podocyte ablation
Gene Set Name	Number of Gene Members	Normalized Enrichment Score	FDR
ELF1_Q6	193	2.25992	0
PEA3_Q6	200	2.10867	0
ETS_Q4	203	2.08912	0
IRF_Q6	191	2.05927	0
YAATNANRNNNCAG_UNKNOWN	107	2.02201	0
TTCYNRGAA_STAT5B_01	159	2.0129	0
ELK1_01	207	1.99183	0
ETS1_B	207	1.98129	0
ETS2_B	216	1.96614	0
PU1_Q6	173	1.91418	0.00054069
NERF_Q2	197	1.91071	0.000491537
GGARNTKYCCA_UNKNOWN	54	1.90932	0.000450575
YGTCCTTGR_UNKNOWN	403	1.90504	0.000415916
ISRE_01	190	1.87798	0.000462815
NFKAPPAB65_01	198	1.80343	0.00177914
STAT3_01	17	1.78556	0.0023787
NFKAPPAB_01	204	1.78366	0.00223878
CREL_01	209	1.75109	0.00434124
TEL2_Q6	185	1.74384	0.00469318
NFKB_Q6	201	1.73994	0.00462395
E2F1_Q6	184	1.72598	0.00518439
IRF1_Q6	209	1.72055	0.00544547
SRF_Q6	203	1.70701	0.00616517
E2F_Q6_01	183	1.70651	0.00595389
IRF7_01	198	1.70646	0.00571573
E2F_Q3	175	1.70575	0.00558071
E2F1_Q4_01	181	1.70421	0.00557614
SRF_01	45	1.69983	0.00592779
RGAANNTTC_HSF1_01	44	1.69154	0.00633657
GGAMTNNNNNTCCY_UNKNOWN	49	1.68639	0.00656347
STAT6_02	209	1.67532	0.00699518
ICSBP_Q6	198	1.6724	0.00701443
NFKB_Q6_01	191	1.66725	0.00743587
E2F1DP1RB_01	173	1.66029	0.00793126
E2F_Q3_01	185	1.64596	0.00943602
IRF2_01	102	1.64377	0.00947769
NFKB_C	207	1.63876	0.0100057
TGASTMAGC_NFE2_01	130	1.63603	0.0102991
E2F1_Q6_01	189	1.63056	0.010941
ZF5_01	191	1.62456	0.0114987
AML_Q6	215	1.61184	0.0132874
E2F_Q6	180	1.60703	0.0138138
YTAAYNGCT_UNKNOWN	76	1.60611	0.0136962
TCCATTKW_UNKNOWN	215	1.59694	0.0150992
E2F_Q4_01	183	1.59371	0.0154565
COREBINDINGFACTOR_Q6	220	1.59165	0.0157167
NRF2_01	203	1.58592	0.0165184
E2F_Q4	181	1.58566	0.0161981
SRF_Q5_01	181	1.57867	0.0171749
E2F4DP1_01	187	1.57712	0.0171835
E2F_02	185	1.57492	0.0173009
SRF_C	171	1.57211	0.0178209
RGTTAMWNATT_HNF1_01	110	1.56958	0.0177783
E2F1DP2_01	185	1.5676	0.0178977
E2F4DP2_01	185	1.56728	0.0177323
E2F1DP1_01	185	1.55847	0.0192917
CETS1P54_01	187	1.54673	0.0218759
SREBP1_02	66	1.53658	0.0241426
LXR_Q3	65	1.53456	0.0243114
E2F1_Q3	186	1.5301	0.0251251
GABP_B	198	1.51289	0.0302215
AML1_Q6	211	1.51069	0.0306242
AML1_01	211	1.497	0.0353942
AP4_Q6_01	195	1.49488	0.035758
IRF1_01	201	1.49304	0.0361258
GGGYGTGNY_UNKNOWN	67	1.48431	0.0389082
E2F_01	54	1.47171	0.0444286
