# Supplementary material for: Charting the transcriptional landscape of cells of renin lineage following podocyte depletion
Source: PLoS One. 2017 Dec 12;12(12):e0189084. doi: 10.1371/journal.pone.0189084 (PMC5726629; doi:10.1371/journal.pone.0189084)
Supplement: S7 Table — These data have been filtered according to methods. (XLSX) [file pone.0189084.s008.xlsx]

## Sheet: Sheet1
Table S7. Contingency table for Circos plot of the intersection of downregualted pathway and transcription factors. These data have been filtered according to methods.
labels	HALLMARK_XENOBIOTIC_METABOLISM	HALLMARK_FATTY_ACID_METABOLISM	HALLMARK_OXIDATIVE_PHOSPHORYLATION	REACTOME_TCA_CYCLE_AND_RESPIRATORY_ELECTRON_TRANSPORT	KEGG_OXIDATIVE_PHOSPHORYLATION	KEGG_PROPANOATE_METABOLISM	KEGG_VALINE_LEUCINE_AND_ISOLEUCINE_DEGRADATION
SF1	3	-	-	-	-	2	2
HNF1	2	3	2	2	2	2	2
ERR1	-	2	2	2	2	2	2
YNTTTNNNANGCARM	2	-	-	-	-	2	-
