# Supplementary material for: Charting the transcriptional landscape of cells of renin lineage following podocyte depletion
Source: PLoS One. 2017 Dec 12;12(12):e0189084. doi: 10.1371/journal.pone.0189084 (PMC5726629; doi:10.1371/journal.pone.0189084)
Supplement: S8 Table — (XLSX) [file pone.0189084.s009.xlsx]

## Sheet: Sheet1
S8 Table. Downregulated genes (FDR ≤ 0.01) contained within downregulated pathways and transcription factor gene sets (FDR ≤ 0.01). Data was filtered to remove transcription factors which connect to only one pathway
Pathway	Transcription Factor	gene_1	gene_2	gene_3
SF1_Q6	HALLMARK_XENOBIOTIC_METABOLISM	NDRG2	G6PC	BPHL
HNF1_Q6	REACTOME_SLC_MEDIATED_TRANSMEMBRANE_TRANSPORT	G6PC	SLC7A9	SLC5A1
HNF1_Q6	HALLMARK_FATTY_ACID_METABOLISM	BPHL	BCKDHB	SUCLA2
ERR1_Q2	HALLMARK_OXIDATIVE_PHOSPHORYLATION	UQCRC2	SUCLA2
HNF1_Q6	HALLMARK_OXIDATIVE_PHOSPHORYLATION	UQCRC2	SUCLA2
HNF1_Q6	HALLMARK_XENOBIOTIC_METABOLISM	G6PC	BPHL
YNTTTNNNANGCARM_UNKNOWN	HALLMARK_XENOBIOTIC_METABOLISM	G6PC	BPHL
ERR1_Q2	REACTOME_TCA_CYCLE_AND_RESPIRATORY_ELECTRON_TRANSPORT	UQCRC2	SUCLA2
HNF1_Q6	KEGG_HUNTINGTONS_DISEASE	PPARGC1A	UQCRC2
HNF1_Q6	REACTOME_TCA_CYCLE_AND_RESPIRATORY_ELECTRON_TRANSPORT	UQCRC2	SUCLA2
ERR1_Q2	KEGG_OXIDATIVE_PHOSPHORYLATION	UQCRC2	ATP6V1A
HNF1_Q6	KEGG_OXIDATIVE_PHOSPHORYLATION	UQCRC2	ATP6V1A
YNTTTNNNANGCARM_UNKNOWN	PID_HNF3B_PATHWAY	TFRC	G6PC
ERR1_Q2	HALLMARK_FATTY_ACID_METABOLISM	BCKDHB	SUCLA2
ERR1_Q2	KEGG_PROPANOATE_METABOLISM	ABAT	SUCLA2
ERR1_Q2	KEGG_VALINE_LEUCINE_AND_ISOLEUCINE_DEGRADATION	ABAT	BCKDHB
HNF1_Q6	KEGG_PROPANOATE_METABOLISM	ABAT	SUCLA2
HNF1_Q6	KEGG_VALINE_LEUCINE_AND_ISOLEUCINE_DEGRADATION	ABAT	BCKDHB
SF1_Q6	KEGG_PROPANOATE_METABOLISM	ABAT	SUCLA2
SF1_Q6	KEGG_VALINE_LEUCINE_AND_ISOLEUCINE_DEGRADATION	ABAT	BCKDHB
YNTTTNNNANGCARM_UNKNOWN	KEGG_PROPANOATE_METABOLISM	ABAT	SUCLA2
SF1_Q6	HALLMARK_OXIDATIVE_PHOSPHORYLATION	SUCLA2
YNTTTNNNANGCARM_UNKNOWN	HALLMARK_ADIPOGENESIS	ESRRA
SF1_Q6	REACTOME_TCA_CYCLE_AND_RESPIRATORY_ELECTRON_TRANSPORT	SUCLA2
YNTTTNNNANGCARM_UNKNOWN	KEGG_OXIDATIVE_PHOSPHORYLATION	ATP6V1B1
ERR1_Q2	HALLMARK_ADIPOGENESIS	ESRRA
ERR1_Q2	KEGG_ALZHEIMERS_DISEASE	UQCRC2
ERR1_Q2	KEGG_HUNTINGTONS_DISEASE	UQCRC2
ERR1_Q2	KEGG_PARKINSONS_DISEASE	UQCRC2
HNF1_Q6	KEGG_ALZHEIMERS_DISEASE	UQCRC2
HNF1_Q6	KEGG_PARKINSONS_DISEASE	UQCRC2
SF1_Q6	HALLMARK_ADIPOGENESIS	ESRRA
SF1_Q6	KEGG_OXIDATIVE_PHOSPHORYLATION	ATP6V1B1
SF1_Q6	REACTOME_SLC_MEDIATED_TRANSMEMBRANE_TRANSPORT	SLC5A1
YNTTTNNNANGCARM_UNKNOWN	REACTOME_SLC_MEDIATED_TRANSMEMBRANE_TRANSPORT	SLC5A1
ERR1_Q2	REACTOME_RESPIRATORY_ELECTRON_TRANSPORT_ATP_SYNTHESIS_BY_CHEMIOSMOTIC_COUPLING_AND_HEAT_PRODUCTION_BY_UNCOUPLING_PROTEINS_	UQCRC2
HNF1_Q6	PID_HNF3B_PATHWAY	G6PC
HNF1_Q6	REACTOME_RESPIRATORY_ELECTRON_TRANSPORT_ATP_SYNTHESIS_BY_CHEMIOSMOTIC_COUPLING_AND_HEAT_PRODUCTION_BY_UNCOUPLING_PROTEINS_	UQCRC2
SF1_Q6	PID_HNF3B_PATHWAY	G6PC
SF1_Q6	HALLMARK_FATTY_ACID_METABOLISM	SUCLA2
SF1_Q6	KEGG_CITRATE_CYCLE_TCA_CYCLE	SUCLA2
SF1_Q6	REACTOME_PYRUVATE_METABOLISM_AND_CITRIC_ACID_TCA_CYCLE	SUCLA2
YNTTTNNNANGCARM_UNKNOWN	KEGG_CITRATE_CYCLE_TCA_CYCLE	SUCLA2
YNTTTNNNANGCARM_UNKNOWN	REACTOME_PYRUVATE_METABOLISM_AND_CITRIC_ACID_TCA_CYCLE	SUCLA2
ERR1_Q2	KEGG_CARDIAC_MUSCLE_CONTRACTION	UQCRC2
ERR1_Q2	KEGG_CITRATE_CYCLE_TCA_CYCLE	SUCLA2
ERR1_Q2	REACTOME_CITRIC_ACID_CYCLE_TCA_CYCLE	SUCLA2
ERR1_Q2	REACTOME_PYRUVATE_METABOLISM_AND_CITRIC_ACID_TCA_CYCLE	SUCLA2
ERR1_Q2	REACTOME_RESPIRATORY_ELECTRON_TRANSPORT	UQCRC2
HNF1_Q6	HALLMARK_BILE_ACID_METABOLISM	NR1H4
HNF1_Q6	KEGG_CARDIAC_MUSCLE_CONTRACTION	UQCRC2
HNF1_Q6	KEGG_CITRATE_CYCLE_TCA_CYCLE	SUCLA2
HNF1_Q6	REACTOME_CITRIC_ACID_CYCLE_TCA_CYCLE	SUCLA2
HNF1_Q6	REACTOME_PYRUVATE_METABOLISM_AND_CITRIC_ACID_TCA_CYCLE	SUCLA2
HNF1_Q6	REACTOME_RESPIRATORY_ELECTRON_TRANSPORT	UQCRC2
SF1_Q6	HALLMARK_BILE_ACID_METABOLISM	NR1H4
SF1_Q6	REACTOME_CITRIC_ACID_CYCLE_TCA_CYCLE	SUCLA2
YNTTTNNNANGCARM_UNKNOWN	HALLMARK_BILE_ACID_METABOLISM	NR1H4
YNTTTNNNANGCARM_UNKNOWN	REACTOME_CITRIC_ACID_CYCLE_TCA_CYCLE	SUCLA2
HNF1_Q6	REACTOME_TRANSPORT_OF_GLUCOSE_AND_OTHER_SUGARS_BILE_SALTS_AND_ORGANIC_ACIDS_METAL_IONS_AND_AMINE_COMPOUNDS	SLC5A1
HNF1_Q6	REACTOME_TRANSPORT_OF_INORGANIC_CATIONS_ANIONS_AND_AMINO_ACIDS_OLIGOPEPTIDES	SLC7A9
SF1_Q6	REACTOME_TRANSPORT_OF_INORGANIC_CATIONS_ANIONS_AND_AMINO_ACIDS_OLIGOPEPTIDES	SLC7A9
ERR1_Q2	HALLMARK_XENOBIOTIC_METABOLISM	NDRG2
ERR1_Q2	KEGG_BETA_ALANINE_METABOLISM	ABAT
HNF1_Q6	KEGG_GLYCOLYSIS_GLUCONEOGENESIS	G6PC
SF1_Q6	KEGG_BETA_ALANINE_METABOLISM	ABAT
YNTTTNNNANGCARM_UNKNOWN	KEGG_BETA_ALANINE_METABOLISM	ABAT
YNTTTNNNANGCARM_UNKNOWN	KEGG_VALINE_LEUCINE_AND_ISOLEUCINE_DEGRADATION	BCKDHB
ERR1_Q2	KEGG_ALANINE_ASPARTATE_AND_GLUTAMATE_METABOLISM	ABAT
ERR1_Q2	KEGG_BUTANOATE_METABOLISM	ABAT
ERR1_Q2	KEGG_PANTOTHENATE_AND_COA_BIOSYNTHESIS	PANK1
ERR1_Q2	REACTOME_BRANCHED_CHAIN_AMINO_ACID_CATABOLISM	BCKDHB
ERR1_Q2	REACTOME_METABOLISM_OF_AMINO_ACIDS_AND_DERIVATIVES	BCKDHB
ERR1_Q2	REACTOME_METABOLISM_OF_VITAMINS_AND_COFACTORS	PANK1
HNF1_Q6	KEGG_ALANINE_ASPARTATE_AND_GLUTAMATE_METABOLISM	ASPA
HNF1_Q6	KEGG_BUTANOATE_METABOLISM	ABAT
HNF1_Q6	REACTOME_AMINO_ACID_TRANSPORT_ACROSS_THE_PLASMA_MEMBRANE	SLC7A9
HNF1_Q6	REACTOME_BRANCHED_CHAIN_AMINO_ACID_CATABOLISM	BCKDHB
HNF1_Q6	REACTOME_METABOLISM_OF_VITAMINS_AND_COFACTORS	PANK1
SF1_Q6	KEGG_ALANINE_ASPARTATE_AND_GLUTAMATE_METABOLISM	ABAT
SF1_Q6	KEGG_BUTANOATE_METABOLISM	ABAT
SF1_Q6	KEGG_PANTOTHENATE_AND_COA_BIOSYNTHESIS	PANK1
SF1_Q6	REACTOME_AMINO_ACID_TRANSPORT_ACROSS_THE_PLASMA_MEMBRANE	SLC7A9
SF1_Q6	REACTOME_BRANCHED_CHAIN_AMINO_ACID_CATABOLISM	BCKDHB
SF1_Q6	REACTOME_METABOLISM_OF_VITAMINS_AND_COFACTORS	PANK1
YNTTTNNNANGCARM_UNKNOWN	KEGG_ALANINE_ASPARTATE_AND_GLUTAMATE_METABOLISM	ABAT
YNTTTNNNANGCARM_UNKNOWN	KEGG_BUTANOATE_METABOLISM	ABAT
YNTTTNNNANGCARM_UNKNOWN	KEGG_PANTOTHENATE_AND_COA_BIOSYNTHESIS	PANK1
YNTTTNNNANGCARM_UNKNOWN	REACTOME_METABOLISM_OF_VITAMINS_AND_COFACTORS	PANK1
