# Supplementary material for: Charting the transcriptional landscape of cells of renin lineage following podocyte depletion
Source: PLoS One. 2017 Dec 12;12(12):e0189084. doi: 10.1371/journal.pone.0189084 (PMC5726629; doi:10.1371/journal.pone.0189084)
Supplement: S9 Table — (XLSX) [file pone.0189084.s010.xlsx]

## Sheet: Sheet1
S9 Table. Fold change (log2) and adjusted p-values of downregulated genes which exist in both downregualted transcription factor and pathway gene sets
TargetID	fold change (log2)	adj.p.val
ABAT	-1.1608	0.000734832
ATP6V1B1	-1.08731	4.72e-05
G6PC	-1.0595	0.0049254
NR1H4	-1.04141	0.00186964
SUCLA2	-1.011	0.000607209
PPARGC1A	-0.990731	0.000804157
ASPA	-0.984661	8.74e-05
ATP6V1A	-0.964482	0.000587954
BPHL	-0.861914	0.000459236
TFRC	-0.860701	0.000515015
SLC7A9	-0.781271	0.00256322
BCKDHB	-0.744381	0.0095212
UQCRC2	-0.722244	0.00623256
PANK1	-0.675473	0.00985802
NDRG2	-0.65719	0.000563632
ESRRA	-0.60166	0.00481688
SLC5A1	-0.589957	0.00753263
