# Supplementary material for: Charting the transcriptional landscape of cells of renin lineage following podocyte depletion
Source: PLoS One. 2017 Dec 12;12(12):e0189084. doi: 10.1371/journal.pone.0189084 (PMC5726629; doi:10.1371/journal.pone.0189084)
Supplement: S10 Table — These data have been filtered according to methods. (XLSX) [file pone.0189084.s011.xlsx]

## Sheet: Sheet1
S10 Table. Contingency table for Circos plot of the intersection of upregulated pathways and transcription factors. These data have been filtered according to methods.
labels	HALLMARK_INTERFERON_GAMMA_RESPONSE	HALLMARK_INTERFERON_ALPHA_RESPONSE	REACTOME_ADAPTIVE_IMMUNE_SYSTEM	REACTOME_CYTOKINE_SIGNALING_IN_IMMUNE_SYSTEM	REACTOME_INTERFERON_SIGNALING	KEGG_CHEMOKINE_SIGNALING_PATHWAY	REACTOME_PLATELET_ACTIVATION_SIGNALING_AND_AGGREGATION	REACTOME_INNATE_IMMUNE_SYSTEM	HALLMARK_ALLOGRAFT_REJECTION	PID_CXCR4_PATHWAY
YAATNANRNNNCAG	16	12	5	5	5	-	4	4	5	-
TTCYNRGAA_STAT5B	15	12	8	6	5	4	-	-	4	-
YGTCCTTGR	15	11	7	-	5	4	-	5	-	4
IRF	12	9	5	5	5	-	-	4	-	-
NERF	9	8	4	-	4	-	5	-	-	4
PU1	9	7	4	4	5	4	5	4	-	4
ISRE	8	8	4	-	4	-	-	4	4	-
PEA3	8	7	5	-	4	-	4	4	-	-
ELF1	-	-	4	-	-	5	4	-	-	-
