# Supplementary material for: Charting the transcriptional landscape of cells of renin lineage following podocyte depletion
Source: PLoS One. 2017 Dec 12;12(12):e0189084. doi: 10.1371/journal.pone.0189084 (PMC5726629; doi:10.1371/journal.pone.0189084)
Supplement: S11 Table — (XLSX) [file pone.0189084.s012.xlsx]

## Sheet: Sheet1
S11 Table. Upregulated genes (FDR ≤ 0.001) contained within upregulated pathways and transcription factor gene sets (FDR ≤ 0.001).
Pathway	Transcription Factor	gene_1	gene_2	gene_3	gene_4	gene_5	gene_6	gene_7	gene_8	gene_9	gene_10	gene_11	gene_12	gene_13	gene_14	gene_15	gene_16	gene_17
YAATNANRNNNCAG_UNKNOWN	HALLMARK_INTERFERON_GAMMA_RESPONSE	CCL5	CD74	CD86	CXCL10	BATF2	BST2	ITGB7	PSMB8	PSMB9	CASP1	PSME1	PSMB10	CIITA	DHX58	TAP1	IFIT2	BATF2
TTCYNRGAA_STAT5B_01	HALLMARK_INTERFERON_GAMMA_RESPONSE	B2M	LGALS3BP	CXCL10	BATF2	BST2	ITGB7	PSMB8	PSMB9	CASP1	PSME1	PSMB10	CIITA	DHX58	TAP1	IFIT2
YGTCCTTGR_UNKNOWN	HALLMARK_INTERFERON_GAMMA_RESPONSE	IRF8	ITGB7	PTPN6	CXCL10	BATF2	BST2	PSMB8	PSMB9	CASP1	PSME1	PSMB10	CIITA	DHX58	TAP1	IFIT2
IRF_Q6	HALLMARK_INTERFERON_GAMMA_RESPONSE	B2M	CXCL10	BATF2	BST2	ITGB7	RTP4	PSMB8	PSMB10	CIITA	DHX58	IFIT2	IRF2
TTCYNRGAA_STAT5B_01	HALLMARK_INTERFERON_ALPHA_RESPONSE	B2M	LGALS3BP	CXCL10	BATF2	BST2	PSMB8	PSMB9	CASP1	PSME1	DHX58	TAP1	IFIT2
YAATNANRNNNCAG_UNKNOWN	HALLMARK_INTERFERON_ALPHA_RESPONSE	CD74	LGALS3BP	CXCL10	BATF2	BST2	PSMB8	PSMB9	CASP1	PSME1	DHX58	TAP1	IFIT2
YGTCCTTGR_UNKNOWN	HALLMARK_INTERFERON_ALPHA_RESPONSE	LGALS3BP	CXCL10	BATF2	BST2	PSMB8	PSMB9	CASP1	PSME1	DHX58	TAP1	IFIT2
NERF_Q2	HALLMARK_INTERFERON_GAMMA_RESPONSE	PTPN6	B2M	CXCL10	BATF2	BST2	RTP4	DHX58	IFIT2	IRF2
PU1_Q6	HALLMARK_INTERFERON_GAMMA_RESPONSE	IRF8	BATF2	PTPN6	CXCL10	BST2	RTP4	DHX58	IFIT2	IRF2
IRF_Q6	HALLMARK_INTERFERON_ALPHA_RESPONSE	B2M	CXCL10	BATF2	BST2	RTP4	PSMB8	DHX58	IFIT2	IRF2
ISRE_01	HALLMARK_INTERFERON_GAMMA_RESPONSE	B2M	CXCL10	BATF2	BST2	RTP4	DHX58	IFIT2	IRF2
PEA3_Q6	HALLMARK_INTERFERON_GAMMA_RESPONSE	BATF2	PTPN6	CXCL10	BST2	RTP4	DHX58	IFIT2	IRF2
TTCYNRGAA_STAT5B_01	REACTOME_ADAPTIVE_IMMUNE_SYSTEM	B2M	ITGB7	EVL	PSMB8	PSMB9	PSME1	PSMB10	TAP1
ISRE_01	HALLMARK_INTERFERON_ALPHA_RESPONSE	B2M	CXCL10	BATF2	BST2	RTP4	DHX58	IFIT2	IRF2
NERF_Q2	HALLMARK_INTERFERON_ALPHA_RESPONSE	B2M	CXCL10	BATF2	BST2	RTP4	DHX58	IFIT2	IRF2
YGTCCTTGR_UNKNOWN	REACTOME_ADAPTIVE_IMMUNE_SYSTEM	PIK3AP1	SIPA1	VAV1	TYROBP	ASB2	ITGB7	PTPN6
PEA3_Q6	HALLMARK_INTERFERON_ALPHA_RESPONSE	BATF2	CXCL10	BST2	RTP4	DHX58	IFIT2	IRF2
PU1_Q6	HALLMARK_INTERFERON_ALPHA_RESPONSE	BATF2	CXCL10	BST2	RTP4	DHX58	IFIT2	IRF2
TTCYNRGAA_STAT5B_01	REACTOME_CYTOKINE_SIGNALING_IN_IMMUNE_SYSTEM	B2M	PSMB8	CASP1	CIITA	IFIT2	IRF2
IRF_Q6	REACTOME_ADAPTIVE_IMMUNE_SYSTEM	B2M	ITGB7	PSMB8	PSMB10	CYBB
PEA3_Q6	REACTOME_ADAPTIVE_IMMUNE_SYSTEM	SIPA1	PTPN6	CTSS	PTPRC	CYBB
YAATNANRNNNCAG_UNKNOWN	REACTOME_ADAPTIVE_IMMUNE_SYSTEM	CD74	CD86	PSME1	PSMB10	TAP1
YAATNANRNNNCAG_UNKNOWN	REACTOME_CYTOKINE_SIGNALING_IN_IMMUNE_SYSTEM	PSMB8	CASP1	CIITA	IFIT2	IRF2
IRF_Q6	REACTOME_CYTOKINE_SIGNALING_IN_IMMUNE_SYSTEM	B2M	PSMB8	CIITA	IFIT2	IRF2
IRF_Q6	REACTOME_INTERFERON_SIGNALING	B2M	PSMB8	CIITA	IFIT2	IRF2
PU1_Q6	REACTOME_INTERFERON_SIGNALING	IRF8	PTPN6	IFIT2	IRF2	CIITA
TTCYNRGAA_STAT5B_01	REACTOME_INTERFERON_SIGNALING	B2M	PSMB8	CIITA	IFIT2	IRF2
YAATNANRNNNCAG_UNKNOWN	REACTOME_INTERFERON_SIGNALING	B2M	PSMB8	CIITA	IFIT2	IRF2
YGTCCTTGR_UNKNOWN	REACTOME_INTERFERON_SIGNALING	IRF8	PTPN6	CIITA	IFIT2	IRF2
ELF1_Q6	KEGG_CHEMOKINE_SIGNALING_PATHWAY	GNGT2	WAS	ARRB2	VAV1	PLCB2
NERF_Q2	REACTOME_PLATELET_ACTIVATION_SIGNALING_AND_AGGREGATION	PIK3CG	FCER1G	CAP1	ARRB2	LAT
PU1_Q6	REACTOME_PLATELET_ACTIVATION_SIGNALING_AND_AGGREGATION	PIK3CG	GNGT2	VAV1	ARRB2	LAT
YGTCCTTGR_UNKNOWN	REACTOME_INNATE_IMMUNE_SYSTEM	TLR4	BIRC3	CASP1	DHX58	IRF2
YAATNANRNNNCAG_UNKNOWN	HALLMARK_ALLOGRAFT_REJECTION	CCL5	CD74	CD86	TAP1	PTPRC
YGTCCTTGR_UNKNOWN	REACTOME_INTERFERON_ALPHA_BETA_SIGNALING	IRF8	PTPN6	PSMB8	IFIT2	IRF2
ELF1_Q6	REACTOME_ADAPTIVE_IMMUNE_SYSTEM	TYROBP	WAS	ITGB7	VAV1
ELK1_01	REACTOME_ADAPTIVE_IMMUNE_SYSTEM	WAS	SIPA1	ITGB7	VAV1
ETS2_B	REACTOME_ADAPTIVE_IMMUNE_SYSTEM	TYROBP	SIPA1	ITGB7	LAT
GGARNTKYCCA_UNKNOWN	REACTOME_ADAPTIVE_IMMUNE_SYSTEM	FYB	SIPA1	ITGB7	LAT
ISRE_01	REACTOME_ADAPTIVE_IMMUNE_SYSTEM	B2M	PSMB8	PSMB10	CYBB
NERF_Q2	REACTOME_ADAPTIVE_IMMUNE_SYSTEM	PTPN6	LAT	PSMB10	CYBB
PU1_Q6	REACTOME_ADAPTIVE_IMMUNE_SYSTEM	VAV1	CTSS	PTPRC	CYBB
PU1_Q6	REACTOME_CYTOKINE_SIGNALING_IN_IMMUNE_SYSTEM	IRF8	VAV1	PTPN6	IRF2
IRF_Q6	HALLMARK_INFLAMMATORY_RESPONSE	CXCL10	BST2	RTP4	CYBB
ISRE_01	REACTOME_INTERFERON_SIGNALING	B2M	IFIT2	IRF2	CIITA
NERF_Q2	REACTOME_INTERFERON_SIGNALING	PTPN6	IFIT2	IRF2	CIITA
PEA3_Q6	REACTOME_INTERFERON_SIGNALING	PTPN6	IFIT2	IRF2	CIITA
YGTCCTTGR_UNKNOWN	KEGG_NATURAL_KILLER_CELL_MEDIATED_CYTOTOXICITY	PIK3CG	VAV1	TYROBP	PTPN6
ELK1_01	KEGG_CHEMOKINE_SIGNALING_PATHWAY	WAS	ARRB2	VAV1	PLCB2
ETS_Q4	KEGG_CHEMOKINE_SIGNALING_PATHWAY	ARRB2	CCL2	VAV1	PLCB2
PU1_Q6	KEGG_CHEMOKINE_SIGNALING_PATHWAY	PIK3CG	GNGT2	VAV1	PLCB2
TTCYNRGAA_STAT5B_01	KEGG_CHEMOKINE_SIGNALING_PATHWAY	NCF1	CXCL10	VAV1	PLCB2
TTCYNRGAA_STAT5B_01	REACTOME_CELL_CYCLE	PSMB8	PSMB9	PSME1	PSMB10
TTCYNRGAA_STAT5B_01	REACTOME_CELL_CYCLE_MITOTIC	PSMB8	PSMB9	PSME1	PSMB10
YAATNANRNNNCAG_UNKNOWN	REACTOME_CELL_CYCLE	PSMB8	PSMB9	PSME1	PSMB10
YAATNANRNNNCAG_UNKNOWN	REACTOME_CELL_CYCLE_MITOTIC	PSMB8	PSMB9	PSME1	PSMB10
YGTCCTTGR_UNKNOWN	KEGG_CHEMOKINE_SIGNALING_PATHWAY	PIK3CG	GNGT2	VAV1	PLCB2
ISRE_01	REACTOME_INNATE_IMMUNE_SYSTEM	LY86	TLR7	DHX58	IRF2
PEA3_Q6	REACTOME_INNATE_IMMUNE_SYSTEM	UNC93B1	CTSS	DHX58	IRF2
PEA3_Q6	REACTOME_PLATELET_ACTIVATION_SIGNALING_AND_AGGREGATION	CAP1	RHOG	ARRB2	LAT
PU1_Q6	REACTOME_INNATE_IMMUNE_SYSTEM	BIRC3	TLR4	DHX58	IRF2
YAATNANRNNNCAG_UNKNOWN	REACTOME_INNATE_IMMUNE_SYSTEM	BIRC3	CASP1	DHX58	IRF2
YAATNANRNNNCAG_UNKNOWN	REACTOME_PLATELET_ACTIVATION_SIGNALING_AND_AGGREGATION	PFN1	VAV1	ARRB2	LAT
TTCYNRGAA_STAT5B_01	HALLMARK_ALLOGRAFT_REJECTION	B2M	PSMB10	TAP1	PTPRC
YGTCCTTGR_UNKNOWN	KEGG_B_CELL_RECEPTOR_SIGNALING_PATHWAY	PIK3CG	PIK3AP1	VAV1	PTPN6
YGTCCTTGR_UNKNOWN	PID_CXCR4_PATHWAY	PIK3CG	VAV1	PTPN6	PLCB2
ELF1_Q6	REACTOME_PLATELET_ACTIVATION_SIGNALING_AND_AGGREGATION	FCER1G	GNGT2	ARRB2	VAV1
IRF_Q6	REACTOME_INNATE_IMMUNE_SYSTEM	LY86	TLR7	DHX58	IRF2
TTCYNRGAA_STAT5B_01	REACTOME_DNA_REPLICATION	PSMB8	PSMB9	PSME1	PSMB10
TTCYNRGAA_STAT5B_01	REACTOME_METABOLISM_OF_MRNA	PSMB8	PSMB9	PSME1	PSMB10
TTCYNRGAA_STAT5B_01	REACTOME_METABOLISM_OF_RNA	PSMB8	PSMB9	PSME1	PSMB10
YAATNANRNNNCAG_UNKNOWN	REACTOME_DNA_REPLICATION	PSMB8	PSMB9	PSME1	PSMB10
YAATNANRNNNCAG_UNKNOWN	REACTOME_METABOLISM_OF_MRNA	PSMB8	PSMB9	PSME1	PSMB10
YAATNANRNNNCAG_UNKNOWN	REACTOME_METABOLISM_OF_RNA	PSMB8	PSMB9	PSME1	PSMB10
ISRE_01	HALLMARK_ALLOGRAFT_REJECTION	B2M	LY86	GPR65	PSMB10
NERF_Q2	KEGG_NATURAL_KILLER_CELL_MEDIATED_CYTOTOXICITY	PIK3CG	FCER1G	PTPN6	LAT
NERF_Q2	PID_CXCR4_PATHWAY	PIK3CG	ARRB2	PTPN6	PLCB2
PU1_Q6	PID_CXCR4_PATHWAY	PIK3CG	VAV1	PLCB2	PTPRC
PU1_Q6	REACTOME_INTERFERON_ALPHA_BETA_SIGNALING	IRF8	PTPN6	IFIT2	IRF2
TTCYNRGAA_STAT5B_01	KEGG_ANTIGEN_PROCESSING_AND_PRESENTATION	B2M	PSME1	CIITA	TAP1
YAATNANRNNNCAG_UNKNOWN	KEGG_ANTIGEN_PROCESSING_AND_PRESENTATION	CD74	PSME1	CIITA	TAP1
ELF1_Q6	HALLMARK_COMPLEMENT	C1QA	FCER1G	GNGT2	WAS
ETS_Q4	REACTOME_ADAPTIVE_IMMUNE_SYSTEM	HCST	ITGB7	VAV1
YGTCCTTGR_UNKNOWN	REACTOME_PLATELET_ACTIVATION_SIGNALING_AND_AGGREGATION	PIK3CG	GNGT2	VAV1
ISRE_01	REACTOME_CYTOKINE_SIGNALING_IN_IMMUNE_SYSTEM	B2M	IFIT2	IRF2
NERF_Q2	REACTOME_CYTOKINE_SIGNALING_IN_IMMUNE_SYSTEM	PTPN6	IFIT2	IRF2
TTCYNRGAA_STAT5B_01	REACTOME_SIGNALLING_BY_NGF	ARHGEF6	VAV1	ARHGAP4
YAATNANRNNNCAG_UNKNOWN	HALLMARK_TNFA_SIGNALING_VIA_NFKB	CCL5	IER5	BIRC3
YGTCCTTGR_UNKNOWN	REACTOME_CYTOKINE_SIGNALING_IN_IMMUNE_SYSTEM	IRF8	VAV1	PTPN6
YGTCCTTGR_UNKNOWN	REACTOME_SIGNALLING_BY_NGF	FGD2	VAV1	ARHGAP4
ISRE_01	HALLMARK_INFLAMMATORY_RESPONSE	CXCL10	BST2	RTP4
NERF_Q2	HALLMARK_INFLAMMATORY_RESPONSE	CXCL10	BST2	RTP4
PEA3_Q6	HALLMARK_INFLAMMATORY_RESPONSE	RHOG	BST2	RTP4
TTCYNRGAA_STAT5B_01	HALLMARK_INFLAMMATORY_RESPONSE	CXCL10	BST2	RTP4
YAATNANRNNNCAG_UNKNOWN	HALLMARK_INFLAMMATORY_RESPONSE	CCL5	BST2	RTP4
YGTCCTTGR_UNKNOWN	HALLMARK_ALLOGRAFT_REJECTION	STAB1	IRF8	PTPN6
IRF_Q6	KEGG_CHEMOKINE_SIGNALING_PATHWAY	NCF1	CXCL10	PLCB2
NERF_Q2	KEGG_CHEMOKINE_SIGNALING_PATHWAY	PIK3CG	ARRB2	PLCB2
YAATNANRNNNCAG_UNKNOWN	KEGG_CHEMOKINE_SIGNALING_PATHWAY	CCL5	VAV1	PLCB2
YGTCCTTGR_UNKNOWN	REACTOME_CELL_CYCLE	PSMB9	PSME1	PSMB10
YGTCCTTGR_UNKNOWN	REACTOME_CELL_CYCLE_MITOTIC	PSMB9	PSME1	PSMB10
NERF_Q2	REACTOME_INNATE_IMMUNE_SYSTEM	TLR7	DHX58	IRF2
TTCYNRGAA_STAT5B_01	REACTOME_INNATE_IMMUNE_SYSTEM	CASP1	DHX58	IRF2
TTCYNRGAA_STAT5B_01	REACTOME_PLATELET_ACTIVATION_SIGNALING_AND_AGGREGATION	VAV1	ARRB2	LAT
ETS_Q4	REACTOME_PLATELET_ACTIVATION_SIGNALING_AND_AGGREGATION	CAP1	ARRB2	VAV1
PEA3_Q6	HALLMARK_ALLOGRAFT_REJECTION	PTPN6	CTSS	PTPRC
PU1_Q6	KEGG_B_CELL_RECEPTOR_SIGNALING_PATHWAY	PIK3CG	VAV1	PTPN6
TTCYNRGAA_STAT5B_01	REACTOME_SIGNALING_BY_ILS	CASP1	VAV1	PTPN6
YGTCCTTGR_UNKNOWN	KEGG_T_CELL_RECEPTOR_SIGNALING_PATHWAY	PIK3CG	VAV1	PTPN6
YGTCCTTGR_UNKNOWN	KEGG_LEUKOCYTE_TRANSENDOTHELIAL_MIGRATION	PIK3CG	SIPA1	VAV1
YGTCCTTGR_UNKNOWN	REACTOME_METABOLISM_OF_MRNA	PSMB9	PSME1	PSMB10
YGTCCTTGR_UNKNOWN	REACTOME_METABOLISM_OF_RNA	PSMB9	PSME1	PSMB10
ELF1_Q6	HALLMARK_ALLOGRAFT_REJECTION	WAS	STAB1	IRF8
ELF1_Q6	KEGG_NATURAL_KILLER_CELL_MEDIATED_CYTOTOXICITY	FCER1G	TYROBP	VAV1
ELK1_01	HALLMARK_ALLOGRAFT_REJECTION	WAS	STAB1	IRF8
ETS_Q4	PID_CXCR4_PATHWAY	ARRB2	VAV1	PLCB2
IRF_Q6	HALLMARK_ALLOGRAFT_REJECTION	B2M	LY86	PSMB10
IRF_Q6	REACTOME_INTERFERON_ALPHA_BETA_SIGNALING	PSMB8	IFIT2	IRF2
NERF_Q2	HALLMARK_ALLOGRAFT_REJECTION	HCLS1	PTPN6	PSMB10
NERF_Q2	KEGG_T_CELL_RECEPTOR_SIGNALING_PATHWAY	PIK3CG	PTPN6	LAT
NERF_Q2	PID_FCER1_PATHWAY	FCER1G	HCLS1	LAT
NERF_Q2	REACTOME_INTERFERON_ALPHA_BETA_SIGNALING	PTPN6	IFIT2	IRF2
PEA3_Q6	PID_CXCR4_PATHWAY	PTPN6	PTPRC	PLCB2
PEA3_Q6	REACTOME_INTERFERON_ALPHA_BETA_SIGNALING	PTPN6	IFIT2	IRF2
PU1_Q6	PID_FCER1_PATHWAY	VAV1	HCLS1	LAT
TTCYNRGAA_STAT5B_01	HALLMARK_TNFA_SIGNALING_VIA_NFKB	CXCL10	TAP1	IFIT2
TTCYNRGAA_STAT5B_01	PID_CXCR4_PATHWAY	VAV1	PLCB2	PTPRC
TTCYNRGAA_STAT5B_01	PID_FCER1_PATHWAY	VAV1	HCLS1	LAT
TTCYNRGAA_STAT5B_01	REACTOME_INTERFERON_ALPHA_BETA_SIGNALING	PSMB8	IFIT2	IRF2
YAATNANRNNNCAG_UNKNOWN	HALLMARK_APOPTOSIS	BIRC3	CASP1	TAP1
YAATNANRNNNCAG_UNKNOWN	PID_CXCR4_PATHWAY	VAV1	PLCB2	PTPRC
YAATNANRNNNCAG_UNKNOWN	PID_FCER1_PATHWAY	VAV1	HCLS1	LAT
YAATNANRNNNCAG_UNKNOWN	REACTOME_INTERFERON_ALPHA_BETA_SIGNALING	PSMB8	IFIT2	IRF2
IRF_Q6	HALLMARK_KRAS_SIGNALING_UP	NRP1	CXCL10	PSMB8
NERF_Q2	HALLMARK_COMPLEMENT	PIK3CG	FCER1G	IRF2
PEA3_Q6	HALLMARK_COMPLEMENT	RHOG	CTSS	IRF2
PU1_Q6	HALLMARK_COMPLEMENT	PIK3CG	GNGT2	IRF2
PU1_Q6	PID_CD8_TCR_PATHWAY	VAV1	PTPN6	PTPRC
TTCYNRGAA_STAT5B_01	HALLMARK_COMPLEMENT	PSMB9	CASP1	IRF2
TTCYNRGAA_STAT5B_01	HALLMARK_KRAS_SIGNALING_UP	CXCL10	PSMB8	IRF8
TTCYNRGAA_STAT5B_01	PID_CD8_TCR_PATHWAY	B2M	PTPN6	PTPRC
YAATNANRNNNCAG_UNKNOWN	HALLMARK_COMPLEMENT	CCL5	PFN1	IRF2
YAATNANRNNNCAG_UNKNOWN	PID_CD8_TCR_PATHWAY	CD86	PTPN6	PTPRC
YAATNANRNNNCAG_UNKNOWN	PID_TCR_PATHWAY	CD86	VAV1	PTPRC
YGTCCTTGR_UNKNOWN	KEGG_ANTIGEN_PROCESSING_AND_PRESENTATION	PSME1	CIITA	TAP1
YGTCCTTGR_UNKNOWN	PID_CD8_TCR_PATHWAY	VAV1	PTPN6	PTPRC
YGTCCTTGR_UNKNOWN	PID_TCR_PATHWAY	VAV1	PTPN6	PTPRC
PEA3_Q6	REACTOME_SEMAPHORIN_INTERACTIONS	NRP1	RHOG	PTPRC
PU1_Q6	BIOCARTA_TCR_PATHWAY	PIK3CG	VAV1	LAT
PU1_Q6	KEGG_TOLL_LIKE_RECEPTOR_SIGNALING_PATHWAY	PIK3CG	TLR4	CXCL10
YAATNANRNNNCAG_UNKNOWN	KEGG_TOLL_LIKE_RECEPTOR_SIGNALING_PATHWAY	CCL5	CD86	CXCL10
ELF1_Q6	HALLMARK_KRAS_SIGNALING_UP	FCER1G	NRP1	IRF8
ELF1_Q6	KEGG_FC_GAMMA_R_MEDIATED_PHAGOCYTOSIS	MARCKS	WAS	VAV1
ELF1_Q6	PID_CXCR4_PATHWAY	ARRB2	VAV1	PLCB2
ELK1_01	KEGG_FC_GAMMA_R_MEDIATED_PHAGOCYTOSIS	WAS	ARPC4	VAV1
ETS_Q4	PID_ERBB1_DOWNSTREAM_PATHWAY	ACTR3	ARPC1B	ARPC4
ETS1_B	KEGG_FC_GAMMA_R_MEDIATED_PHAGOCYTOSIS	PIK3CG	ARPC1B	VAV1
ETS1_B	PID_ERBB1_DOWNSTREAM_PATHWAY	ACTR3	ARPC1B	ARPC4
IRF_Q6	REACTOME_INTERFERON_GAMMA_SIGNALING	B2M	CIITA	IRF2
NERF_Q2	KEGG_FC_EPSILON_RI_SIGNALING_PATHWAY	PIK3CG	FCER1G	LAT
NERF_Q2	REACTOME_INTERFERON_GAMMA_SIGNALING	PTPN6	B2M	IRF2
PU1_Q6	KEGG_FC_GAMMA_R_MEDIATED_PHAGOCYTOSIS	PIK3CG	VAV1	PTPRC
PU1_Q6	REACTOME_INTERFERON_GAMMA_SIGNALING	IRF8	PTPN6	IRF2
TTCYNRGAA_STAT5B_01	KEGG_FC_GAMMA_R_MEDIATED_PHAGOCYTOSIS	NCF1	VAV1	PTPRC
TTCYNRGAA_STAT5B_01	KEGG_PRIMARY_IMMUNODEFICIENCY	CIITA	TAP1	PTPRC
TTCYNRGAA_STAT5B_01	REACTOME_INTERFERON_GAMMA_SIGNALING	B2M	CIITA	IRF2
TTCYNRGAA_STAT5B_01	REACTOME_P75_NTR_RECEPTOR_MEDIATED_SIGNALLING	ARHGEF6	VAV1	ARHGAP4
YAATNANRNNNCAG_UNKNOWN	KEGG_FC_GAMMA_R_MEDIATED_PHAGOCYTOSIS	NCF1	VAV1	PTPRC
YAATNANRNNNCAG_UNKNOWN	REACTOME_INTERFERON_GAMMA_SIGNALING	B2M	CIITA	IRF2
NERF_Q2	PID_IL8_CXCR1_PATHWAY	PIK3CG	ARRB2	PLCB2
NERF_Q2	PID_IL8_CXCR2_PATHWAY	PIK3CG	ARRB2	PLCB2
NERF_Q2	REACTOME_GPVI_MEDIATED_ACTIVATION_CASCADE	PIK3CG	FCER1G	LAT
ETS_Q4	BIOCARTA_RHO_PATHWAY	ACTR3	ARPC1B	ARHGAP4
ETS_Q4	KEGG_PATHOGENIC_ESCHERICHIA_COLI_INFECTION	HCLS1	ARPC1B	ARPC4
YGTCCTTGR_UNKNOWN	PID_PDGFRB_PATHWAY	PIK3CG	SIPA1
ETS2_B	REACTOME_SIGNALLING_BY_NGF	ARHGEF6	ARHGAP4
GGARNTKYCCA_UNKNOWN	REACTOME_SIGNALLING_BY_NGF	ARHGEF6	ARHGAP4
IRF_Q6	REACTOME_SIGNALLING_BY_NGF	ARHGEF6	ARHGAP4
ISRE_01	REACTOME_SIGNALLING_BY_NGF	ARHGEF6	ARHGAP4
PEA3_Q6	REACTOME_CYTOKINE_SIGNALING_IN_IMMUNE_SYSTEM	PTPN6	IRF2
PU1_Q6	REACTOME_SIGNALLING_BY_NGF	VAV1	ARHGAP4
YAATNANRNNNCAG_UNKNOWN	REACTOME_SIGNALLING_BY_NGF	VAV1	ARHGAP4
PU1_Q6	HALLMARK_INFLAMMATORY_RESPONSE	BST2	RTP4
ETS1_B	KEGG_CHEMOKINE_SIGNALING_PATHWAY	PIK3CG	PLCB2
IRF_Q6	REACTOME_CELL_CYCLE	PSMB8	PSMB10
IRF_Q6	REACTOME_CELL_CYCLE_MITOTIC	PSMB8	PSMB10
ISRE_01	KEGG_CHEMOKINE_SIGNALING_PATHWAY	CXCL10	PLCB2
YAATNANRNNNCAG_UNKNOWN	KEGG_CYTOKINE_CYTOKINE_RECEPTOR_INTERACTION	CCL5	CSF1R
ELF1_Q6	REACTOME_SIGNALLING_BY_NGF	FGD2	VAV1
ELK1_01	REACTOME_SIGNALLING_BY_NGF	ARHGEF6	VAV1
ETS_Q4	REACTOME_SIGNALLING_BY_NGF	VAV1	ARHGAP4
ETS2_B	PID_PDGFRB_PATHWAY	ACTR3	SIPA1
GGARNTKYCCA_UNKNOWN	PID_PDGFRB_PATHWAY	ACTR3	SIPA1
IRF_Q6	PID_PDGFRB_PATHWAY	ACTR3	SIPA1
ISRE_01	PID_PDGFRB_PATHWAY	SLA	SIPA1
NERF_Q2	KEGG_NEUROTROPHIN_SIGNALING_PATHWAY	PIK3CG	ARHGDIB
NERF_Q2	PID_PDGFRB_PATHWAY	PIK3CG	ACTR3
PEA3_Q6	PID_PDGFRB_PATHWAY	SIPA1	ACTR3
PU1_Q6	KEGG_NEUROTROPHIN_SIGNALING_PATHWAY	PIK3CG	ARHGDIB
YGTCCTTGR_UNKNOWN	KEGG_FC_EPSILON_RI_SIGNALING_PATHWAY	PIK3CG	VAV1
ELF1_Q6	KEGG_B_CELL_RECEPTOR_SIGNALING_PATHWAY	DAPP1	VAV1
ELF1_Q6	REACTOME_CYTOKINE_SIGNALING_IN_IMMUNE_SYSTEM	IRF8	VAV1
ETS1_B	KEGG_B_CELL_RECEPTOR_SIGNALING_PATHWAY	PIK3CG	VAV1
ETS1_B	REACTOME_PLATELET_ACTIVATION_SIGNALING_AND_AGGREGATION	PIK3CG	CAP1
ETS2_B	REACTOME_PLATELET_ACTIVATION_SIGNALING_AND_AGGREGATION	LAT	SPARC
GGARNTKYCCA_UNKNOWN	REACTOME_PLATELET_ACTIVATION_SIGNALING_AND_AGGREGATION	LAT	SPARC
IRF_Q6	KEGG_B_CELL_RECEPTOR_SIGNALING_PATHWAY	DAPP1	VAV1
IRF_Q6	REACTOME_PLATELET_ACTIVATION_SIGNALING_AND_AGGREGATION	LAT	SPARC
ISRE_01	KEGG_B_CELL_RECEPTOR_SIGNALING_PATHWAY	DAPP1	VAV1
ISRE_01	REACTOME_PLATELET_ACTIVATION_SIGNALING_AND_AGGREGATION	LAT	SPARC
NERF_Q2	KEGG_B_CELL_RECEPTOR_SIGNALING_PATHWAY	PIK3CG	PTPN6
PU1_Q6	HALLMARK_ALLOGRAFT_REJECTION	IRF8	PTPRC
PU1_Q6	REACTOME_SIGNALING_BY_ILS	VAV1	PTPN6
TTCYNRGAA_STAT5B_01	KEGG_B_CELL_RECEPTOR_SIGNALING_PATHWAY	VAV1	PTPN6
YAATNANRNNNCAG_UNKNOWN	KEGG_B_CELL_RECEPTOR_SIGNALING_PATHWAY	VAV1	PTPN6
YAATNANRNNNCAG_UNKNOWN	REACTOME_SIGNALING_BY_ILS	VAV1	PTPN6
YGTCCTTGR_UNKNOWN	HALLMARK_COMPLEMENT	PIK3CG	GNGT2
YGTCCTTGR_UNKNOWN	KEGG_JAK_STAT_SIGNALING_PATHWAY	PIK3CG	PTPN6
YGTCCTTGR_UNKNOWN	REACTOME_SIGNALING_BY_ILS	VAV1	PTPN6
IRF_Q6	REACTOME_DNA_REPLICATION	PSMB8	PSMB10
NERF_Q2	KEGG_JAK_STAT_SIGNALING_PATHWAY	PIK3CG	PTPN6
PU1_Q6	KEGG_JAK_STAT_SIGNALING_PATHWAY	PIK3CG	PTPN6
YGTCCTTGR_UNKNOWN	HALLMARK_KRAS_SIGNALING_UP	IRF8	NRP1
YGTCCTTGR_UNKNOWN	REACTOME_DNA_REPLICATION	PSME1	PSMB10
YGTCCTTGR_UNKNOWN	REACTOME_SIGNALING_BY_SCF_KIT	VAV1	PTPN6
ELK1_01	PID_PDGFRB_PATHWAY	SIPA1	ARPC4
ETS_Q4	HALLMARK_ALLOGRAFT_REJECTION	HCLS1	CCL2
ETS_Q4	KEGG_NATURAL_KILLER_CELL_MEDIATED_CYTOTOXICITY	HCST	VAV1
ETS_Q4	PID_PDGFRB_PATHWAY	ACTR3	ARPC1B
ETS1_B	PID_CXCR4_PATHWAY	PIK3CG	PLCB2
ETS2_B	KEGG_NATURAL_KILLER_CELL_MEDIATED_CYTOTOXICITY	TYROBP	LAT
GGARNTKYCCA_UNKNOWN	KEGG_NATURAL_KILLER_CELL_MEDIATED_CYTOTOXICITY	TYROBP	LAT
ISRE_01	HALLMARK_TNFA_SIGNALING_VIA_NFKB	CXCL10	IFIT2
ISRE_01	REACTOME_INTERFERON_ALPHA_BETA_SIGNALING	IFIT2	IRF2
PEA3_Q6	KEGG_NATURAL_KILLER_CELL_MEDIATED_CYTOTOXICITY	PTPN6	LAT
PEA3_Q6	KEGG_T_CELL_RECEPTOR_SIGNALING_PATHWAY	PTPN6	PTPRC
PEA3_Q6	PID_FCER1_PATHWAY	HCLS1	LAT
PU1_Q6	HALLMARK_TNFA_SIGNALING_VIA_NFKB	BIRC3	IFIT2
PU1_Q6	KEGG_NATURAL_KILLER_CELL_MEDIATED_CYTOTOXICITY	PIK3CG	VAV1
PU1_Q6	KEGG_T_CELL_RECEPTOR_SIGNALING_PATHWAY	PIK3CG	VAV1
TTCYNRGAA_STAT5B_01	HALLMARK_APOPTOSIS	CASP1	TAP1
YGTCCTTGR_UNKNOWN	HALLMARK_APOPTOSIS	PLCB2	TAP1
YGTCCTTGR_UNKNOWN	KEGG_FC_GAMMA_R_MEDIATED_PHAGOCYTOSIS	PIK3CG	VAV1
YGTCCTTGR_UNKNOWN	PID_FCER1_PATHWAY	VAV1	LAT
YGTCCTTGR_UNKNOWN	REACTOME_IL_3_5_AND_GM_CSF_SIGNALING	VAV1	PTPN6
ETS_Q4	PID_FCER1_PATHWAY	HCLS1	VAV1
IRF_Q6	HALLMARK_TNFA_SIGNALING_VIA_NFKB	CXCL10	IFIT2
ISRE_01	HALLMARK_PI3K_AKT_MTOR_SIGNALING	DAPP1	SLA
NERF_Q2	HALLMARK_KRAS_SIGNALING_UP	FCER1G	NRP1
PEA3_Q6	HALLMARK_KRAS_SIGNALING_UP	NRP1	CTSS
PEA3_Q6	PID_BCR_5PATHWAY	PTPN6	PTPRC
PEA3_Q6	PID_CD8_TCR_PATHWAY	PTPN6	PTPRC
PEA3_Q6	PID_TCR_PATHWAY	PTPN6	PTPRC
PU1_Q6	HALLMARK_KRAS_SIGNALING_UP	BIRC3	IRF8
PU1_Q6	PID_BCR_5PATHWAY	PTPN6	PTPRC
PU1_Q6	PID_TCR_PATHWAY	VAV1	PTPRC
PU1_Q6	REACTOME_IL_3_5_AND_GM_CSF_SIGNALING	VAV1	PTPN6
TTCYNRGAA_STAT5B_01	PID_BCR_5PATHWAY	PTPN6	PTPRC
TTCYNRGAA_STAT5B_01	PID_TCR_PATHWAY	VAV1	PTPRC
TTCYNRGAA_STAT5B_01	REACTOME_IL_3_5_AND_GM_CSF_SIGNALING	VAV1	PTPN6
YAATNANRNNNCAG_UNKNOWN	HALLMARK_KRAS_SIGNALING_UP	BIRC3	IRF8
YAATNANRNNNCAG_UNKNOWN	PID_BCR_5PATHWAY	PTPN6	PTPRC
YGTCCTTGR_UNKNOWN	KEGG_TOLL_LIKE_RECEPTOR_SIGNALING_PATHWAY	PIK3CG	TLR4
YGTCCTTGR_UNKNOWN	PID_BCR_5PATHWAY	PIK3AP1	PTPN6
YGTCCTTGR_UNKNOWN	REACTOME_ANTIGEN_ACTIVATES_B_CELL_RECEPTOR_LEADING_TO_GENERATION_OF_SECOND_MESSENGERS	PIK3AP1	VAV1
YGTCCTTGR_UNKNOWN	REACTOME_SEMAPHORIN_INTERACTIONS	TYROBP	NRP1
ELF1_Q6	PID_TCR_PATHWAY	WAS	VAV1
ELK1_01	PID_TCR_PATHWAY	WAS	VAV1
ETS2_B	HALLMARK_KRAS_SIGNALING_UP	NRP1	LCP1
ETS2_B	REACTOME_SEMAPHORIN_INTERACTIONS	TYROBP	NRP1
GGARNTKYCCA_UNKNOWN	HALLMARK_KRAS_SIGNALING_UP	NRP1	LCP1
GGARNTKYCCA_UNKNOWN	PID_TCR_PATHWAY	FYB	LAT
GGARNTKYCCA_UNKNOWN	REACTOME_SEMAPHORIN_INTERACTIONS	TYROBP	NRP1
IRF_Q6	KEGG_LEUKOCYTE_TRANSENDOTHELIAL_MIGRATION	NCF1	CYBB
IRF_Q6	REACTOME_METABOLISM_OF_MRNA	PSMB8	PSMB10
IRF_Q6	REACTOME_METABOLISM_OF_RNA	PSMB8	PSMB10
ISRE_01	KEGG_TOLL_LIKE_RECEPTOR_SIGNALING_PATHWAY	TLR7	CXCL10
ISRE_01	REACTOME_METABOLISM_OF_MRNA	PSMB8	PSMB10
ISRE_01	REACTOME_METABOLISM_OF_RNA	PSMB8	PSMB10
NERF_Q2	BIOCARTA_TCR_PATHWAY	PIK3CG	LAT
NERF_Q2	KEGG_LEUKOCYTE_TRANSENDOTHELIAL_MIGRATION	PIK3CG	CYBB
NERF_Q2	KEGG_TOLL_LIKE_RECEPTOR_SIGNALING_PATHWAY	PIK3CG	CXCL10
NERF_Q2	PID_TCR_PATHWAY	PTPN6	LAT
NERF_Q2	REACTOME_METABOLISM_OF_MRNA	PSMB8	PSMB10
NERF_Q2	REACTOME_METABOLISM_OF_RNA	PSMB8	PSMB10
PEA3_Q6	KEGG_LEUKOCYTE_TRANSENDOTHELIAL_MIGRATION	SIPA1	CYBB
PEA3_Q6	REACTOME_METABOLISM_OF_MRNA	PSMB8	PSMB10
PEA3_Q6	REACTOME_METABOLISM_OF_RNA	PSMB8	PSMB10
PU1_Q6	HALLMARK_APOPTOSIS	BIRC3	PLCB2
PU1_Q6	KEGG_LEUKOCYTE_TRANSENDOTHELIAL_MIGRATION	PIK3CG	VAV1
PU1_Q6	REACTOME_METABOLISM_OF_MRNA	PSMB8	PSMB10
PU1_Q6	REACTOME_METABOLISM_OF_RNA	PSMB8	PSMB10
TTCYNRGAA_STAT5B_01	BIOCARTA_TCR_PATHWAY	VAV1	LAT
YAATNANRNNNCAG_UNKNOWN	BIOCARTA_TCR_PATHWAY	VAV1	LAT
YGTCCTTGR_UNKNOWN	BIOCARTA_TCR_PATHWAY	PIK3CG	VAV1
YGTCCTTGR_UNKNOWN	REACTOME_GPVI_MEDIATED_ACTIVATION_CASCADE	PIK3CG	VAV1
ELF1_Q6	HALLMARK_INTERFERON_GAMMA_RESPONSE	IRF8	ITGB7
ELF1_Q6	KEGG_FC_EPSILON_RI_SIGNALING_PATHWAY	FCER1G	VAV1
ELF1_Q6	PID_FCER1_PATHWAY	FCER1G	VAV1
ELF1_Q6	REACTOME_INNATE_IMMUNE_SYSTEM	C1QA	TLR4
ELF1_Q6	REACTOME_P75_NTR_RECEPTOR_MEDIATED_SIGNALLING	FGD2	VAV1
ELK1_01	HALLMARK_INTERFERON_GAMMA_RESPONSE	IFI30	ITGB7
ELK1_01	REACTOME_P75_NTR_RECEPTOR_MEDIATED_SIGNALLING	ARHGEF6	VAV1
ETS_Q4	HALLMARK_INTERFERON_GAMMA_RESPONSE	CCL2	ITGB7
ETS_Q4	KEGG_FC_GAMMA_R_MEDIATED_PHAGOCYTOSIS	ARPC1B	VAV1
ETS_Q4	REACTOME_P75_NTR_RECEPTOR_MEDIATED_SIGNALLING	VAV1	ARHGAP4
ETS1_B	REACTOME_P75_NTR_RECEPTOR_MEDIATED_SIGNALLING	ARHGAP4	VAV1
ETS2_B	BIOCARTA_RHO_PATHWAY	ACTR3	ARHGAP4
ETS2_B	REACTOME_P75_NTR_RECEPTOR_MEDIATED_SIGNALLING	ARHGEF6	ARHGAP4
GGARNTKYCCA_UNKNOWN	BIOCARTA_RHO_PATHWAY	ACTR3	ARHGAP4
GGARNTKYCCA_UNKNOWN	REACTOME_P75_NTR_RECEPTOR_MEDIATED_SIGNALLING	ARHGEF6	ARHGAP4
IRF_Q6	KEGG_TOLL_LIKE_RECEPTOR_SIGNALING_PATHWAY	TLR7	CXCL10
IRF_Q6	PID_PI3KCI_PATHWAY	DAPP1	LAT
IRF_Q6	REACTOME_P75_NTR_RECEPTOR_MEDIATED_SIGNALLING	ARHGEF6	ARHGAP4
ISRE_01	PID_PI3KCI_PATHWAY	DAPP1	LAT
ISRE_01	REACTOME_INTERFERON_GAMMA_SIGNALING	B2M	IRF2
ISRE_01	REACTOME_P75_NTR_RECEPTOR_MEDIATED_SIGNALLING	ARHGEF6	ARHGAP4
ISRE_01	REACTOME_RIG_I_MDA5_MEDIATED_INDUCTION_OF_IFN_ALPHA_BETA_PATHWAYS	DHX58	IRF2
ISRE_01	REACTOME_TOLL_RECEPTOR_CASCADES	LY86	TLR7
NERF_Q2	BIOCARTA_FCER1_PATHWAY	PIK3CG	FCER1G
NERF_Q2	BIOCARTA_RHO_PATHWAY	ACTR3	ARHGAP4
NERF_Q2	KEGG_FC_GAMMA_R_MEDIATED_PHAGOCYTOSIS	PIK3CG	LAT
NERF_Q2	PID_PI3KCI_PATHWAY	PIK3CG	LAT
NERF_Q2	REACTOME_RIG_I_MDA5_MEDIATED_INDUCTION_OF_IFN_ALPHA_BETA_PATHWAYS	DHX58	IRF2
NERF_Q2	REACTOME_SIGNALING_BY_SCF_KIT	PTPN6	VAV1
PEA3_Q6	BIOCARTA_FCER1_PATHWAY	PIK3CG	FCER1G
PEA3_Q6	BIOCARTA_RHO_PATHWAY	ACTR3	ARHGAP4
PEA3_Q6	KEGG_FC_EPSILON_RI_SIGNALING_PATHWAY	FCER1G	LAT
PEA3_Q6	REACTOME_INTERFERON_GAMMA_SIGNALING	PTPN6	IRF2
PEA3_Q6	REACTOME_RIG_I_MDA5_MEDIATED_INDUCTION_OF_IFN_ALPHA_BETA_PATHWAYS	DHX58	IRF2
PEA3_Q6	REACTOME_TOLL_RECEPTOR_CASCADES	UNC93B1	CTSS
PEA3_Q6	SIG_BCR_SIGNALING_PATHWAY	PTPRC	VAV1
PU1_Q6	BIOCARTA_FCER1_PATHWAY	PIK3CG	VAV1
PU1_Q6	KEGG_FC_EPSILON_RI_SIGNALING_PATHWAY	PIK3CG	VAV1
PU1_Q6	PID_PI3KCI_PATHWAY	PIK3CG	LAT
PU1_Q6	REACTOME_COSTIMULATION_BY_THE_CD28_FAMILY	VAV1	PTPN6
PU1_Q6	REACTOME_GPVI_MEDIATED_ACTIVATION_CASCADE	PIK3CG	VAV1
PU1_Q6	REACTOME_P75_NTR_RECEPTOR_MEDIATED_SIGNALLING	VAV1	ARHGAP4
PU1_Q6	REACTOME_RIG_I_MDA5_MEDIATED_INDUCTION_OF_IFN_ALPHA_BETA_PATHWAYS	DHX58	IRF2
PU1_Q6	SIG_BCR_SIGNALING_PATHWAY	VAV1	PTPRC
TTCYNRGAA_STAT5B_01	KEGG_CYTOSOLIC_DNA_SENSING_PATHWAY	CXCL10	CASP1
TTCYNRGAA_STAT5B_01	PID_RAC1_REG_PATHWAY	ARHGEF6	VAV1
TTCYNRGAA_STAT5B_01	REACTOME_IMMUNOREGULATORY_INTERACTIONS_BETWEEN_A_LYMPHOID_AND_A_NON_LYMPHOID_CELL	B2M	ITGB7
TTCYNRGAA_STAT5B_01	REACTOME_RIG_I_MDA5_MEDIATED_INDUCTION_OF_IFN_ALPHA_BETA_PATHWAYS	DHX58	IRF2
TTCYNRGAA_STAT5B_01	SIG_BCR_SIGNALING_PATHWAY	VAV1	PTPRC
YAATNANRNNNCAG_UNKNOWN	BIOCARTA_RHO_PATHWAY	PFN1	ARHGAP4
YAATNANRNNNCAG_UNKNOWN	KEGG_CYTOSOLIC_DNA_SENSING_PATHWAY	CCL5	CASP1
YAATNANRNNNCAG_UNKNOWN	KEGG_PRIMARY_IMMUNODEFICIENCY	TAP1	PTPRC
YAATNANRNNNCAG_UNKNOWN	PID_RAC1_REG_PATHWAY	ARHGEF6	VAV1
YAATNANRNNNCAG_UNKNOWN	REACTOME_COSTIMULATION_BY_THE_CD28_FAMILY	CD86	PTPN6
YAATNANRNNNCAG_UNKNOWN	REACTOME_IMMUNOREGULATORY_INTERACTIONS_BETWEEN_A_LYMPHOID_AND_A_NON_LYMPHOID_CELL	B2M	ITGB7
YAATNANRNNNCAG_UNKNOWN	REACTOME_P75_NTR_RECEPTOR_MEDIATED_SIGNALLING	VAV1	ARHGAP4
YAATNANRNNNCAG_UNKNOWN	SIG_BCR_SIGNALING_PATHWAY	VAV1	PTPRC
YGTCCTTGR_UNKNOWN	BIOCARTA_FCER1_PATHWAY	PIK3CG	VAV1
YGTCCTTGR_UNKNOWN	KEGG_CYTOSOLIC_DNA_SENSING_PATHWAY	CCL5	CASP1
YGTCCTTGR_UNKNOWN	KEGG_LEISHMANIA_INFECTION	TLR4	PTPN6
YGTCCTTGR_UNKNOWN	KEGG_PRIMARY_IMMUNODEFICIENCY	TAP1	PTPRC
YGTCCTTGR_UNKNOWN	PID_IL8_CXCR2_PATHWAY	PIK3CG	PLCB2
YGTCCTTGR_UNKNOWN	REACTOME_COSTIMULATION_BY_THE_CD28_FAMILY	VAV1	PTPN6
YGTCCTTGR_UNKNOWN	REACTOME_IMMUNOREGULATORY_INTERACTIONS_BETWEEN_A_LYMPHOID_AND_A_NON_LYMPHOID_CELL	TYROBP	ITGB7
YGTCCTTGR_UNKNOWN	REACTOME_INTERFERON_GAMMA_SIGNALING	IRF8	PTPN6
YGTCCTTGR_UNKNOWN	REACTOME_P75_NTR_RECEPTOR_MEDIATED_SIGNALLING	FGD2	VAV1
YGTCCTTGR_UNKNOWN	SIG_BCR_SIGNALING_PATHWAY	VAV1	PTPRC
ELF1_Q6	BIOCARTA_FCER1_PATHWAY	FCER1G	VAV1
ELF1_Q6	REACTOME_SEMAPHORIN_INTERACTIONS	TYROBP	NRP1
ETS_Q4	REACTOME_IMMUNOREGULATORY_INTERACTIONS_BETWEEN_A_LYMPHOID_AND_A_NON_LYMPHOID_CELL	HCST	ITGB7
ETS1_B	BIOCARTA_FCER1_PATHWAY	PIK3CG	VAV1
ETS1_B	REACTOME_IMMUNOREGULATORY_INTERACTIONS_BETWEEN_A_LYMPHOID_AND_A_NON_LYMPHOID_CELL	HCST	ITGB7
ETS2_B	REACTOME_IMMUNOREGULATORY_INTERACTIONS_BETWEEN_A_LYMPHOID_AND_A_NON_LYMPHOID_CELL	TYROBP	ITGB7
GGARNTKYCCA_UNKNOWN	REACTOME_IMMUNOREGULATORY_INTERACTIONS_BETWEEN_A_LYMPHOID_AND_A_NON_LYMPHOID_CELL	TYROBP	ITGB7
IRF_Q6	REACTOME_IMMUNOREGULATORY_INTERACTIONS_BETWEEN_A_LYMPHOID_AND_A_NON_LYMPHOID_CELL	B2M	ITGB7
IRF_Q6	REACTOME_RIG_I_MDA5_MEDIATED_INDUCTION_OF_IFN_ALPHA_BETA_PATHWAYS	DHX58	IRF2
IRF_Q6	REACTOME_TOLL_RECEPTOR_CASCADES	LY86	TLR7
ISRE_01	REACTOME_IMMUNOREGULATORY_INTERACTIONS_BETWEEN_A_LYMPHOID_AND_A_NON_LYMPHOID_CELL	B2M	ITGB7
NERF_Q2	PID_CD8_TCR_PATHWAY	PTPN6	LAT
NERF_Q2	REACTOME_COSTIMULATION_BY_THE_CD28_FAMILY	PTPN6	VAV1
NERF_Q2	REACTOME_IL_3_5_AND_GM_CSF_SIGNALING	PTPN6	VAV1
PU1_Q6	PID_IL8_CXCR1_PATHWAY	PIK3CG	PLCB2
PU1_Q6	PID_IL8_CXCR2_PATHWAY	PIK3CG	PLCB2
TTCYNRGAA_STAT5B_01	KEGG_LEISHMANIA_INFECTION	NCF1	TLR4
TTCYNRGAA_STAT5B_01	PID_IL8_CXCR1_PATHWAY	PIK3CG	PLCB2
TTCYNRGAA_STAT5B_01	PID_IL8_CXCR2_PATHWAY	PIK3CG	PLCB2
TTCYNRGAA_STAT5B_01	REACTOME_TCR_SIGNALING	EVL	PTPRC
YAATNANRNNNCAG_UNKNOWN	KEGG_NOD_LIKE_RECEPTOR_SIGNALING_PATHWAY	CCL5	BIRC3
YAATNANRNNNCAG_UNKNOWN	PID_IL8_CXCR1_PATHWAY	PIK3CG	PLCB2
YAATNANRNNNCAG_UNKNOWN	PID_IL8_CXCR2_PATHWAY	PIK3CG	PLCB2
YAATNANRNNNCAG_UNKNOWN	REACTOME_TCR_SIGNALING	EVL	PTPRC
YGTCCTTGR_UNKNOWN	KEGG_NOD_LIKE_RECEPTOR_SIGNALING_PATHWAY	CCL5	BIRC3
YGTCCTTGR_UNKNOWN	PID_IL8_CXCR1_PATHWAY	PIK3CG	PLCB2
ELF1_Q6	KEGG_PATHOGENIC_ESCHERICHIA_COLI_INFECTION	WAS	TLR4
ELF1_Q6	PID_IL8_CXCR2_PATHWAY	ARRB2	PLCB2
ELF1_Q6	REACTOME_GPVI_MEDIATED_ACTIVATION_CASCADE	FCER1G	VAV1
ELK1_01	KEGG_PATHOGENIC_ESCHERICHIA_COLI_INFECTION	WAS	ARPC4
ETS_Q4	PID_IL8_CXCR2_PATHWAY	ARRB2	PLCB2
ETS1_B	BIOCARTA_RHO_PATHWAY	ARPC1B	ARHGAP4
ETS1_B	PID_IL8_CXCR2_PATHWAY	PIK3CG	PLCB2
GGARNTKYCCA_UNKNOWN	BIOCARTA_HIVNEF_PATHWAY	DAXX	ARHGDIB
IRF_Q6	KEGG_ANTIGEN_PROCESSING_AND_PRESENTATION	B2M	CIITA
ISRE_01	KEGG_ANTIGEN_PROCESSING_AND_PRESENTATION	B2M	CIITA
NERF_Q2	BIOCARTA_NKCELLS_PATHWAY	PTPN6	LAT
NERF_Q2	KEGG_ANTIGEN_PROCESSING_AND_PRESENTATION	B2M	CIITA
NERF_Q2	KEGG_PATHOGENIC_ESCHERICHIA_COLI_INFECTION	HCLS1	ARPC4
PEA3_Q6	BIOCARTA_NKCELLS_PATHWAY	PTPN6	LAT
PEA3_Q6	KEGG_ANTIGEN_PROCESSING_AND_PRESENTATION	CTSS	CIITA
PEA3_Q6	KEGG_PATHOGENIC_ESCHERICHIA_COLI_INFECTION	HCLS1	ARPC4
PEA3_Q6	PID_ILK_PATHWAY	RHOG	ARHGEF6
PU1_Q6	BIOCARTA_HIVNEF_PATHWAY	BIRC3	ARHGDIB
TTCYNRGAA_STAT5B_01	BIOCARTA_NKCELLS_PATHWAY	B2M	VAV1
YAATNANRNNNCAG_UNKNOWN	BIOCARTA_NKCELLS_PATHWAY	B2M	VAV1
YAATNANRNNNCAG_UNKNOWN	REACTOME_NUCLEOTIDE_BINDING_DOMAIN_LEUCINE_RICH_REPEAT_CONTAINING_RECEPTOR_NLR_SIGNALING_PATHWAYS	BIRC3	CASP1
YGTCCTTGR_UNKNOWN	BIOCARTA_NKCELLS_PATHWAY	VAV1	PTPN6
YGTCCTTGR_UNKNOWN	REACTOME_NUCLEOTIDE_BINDING_DOMAIN_LEUCINE_RICH_REPEAT_CONTAINING_RECEPTOR_NLR_SIGNALING_PATHWAYS	BIRC3	CASP1
YGTCCTTGR_UNKNOWN	REACTOME_SIGNAL_REGULATORY_PROTEIN_SIRP_FAMILY_INTERACTIONS	TYROBP	PTPN6
ELF1_Q6	PID_IL8_CXCR1_PATHWAY	ARRB2	PLCB2
ELF1_Q6	REACTOME_IMMUNOREGULATORY_INTERACTIONS_BETWEEN_A_LYMPHOID_AND_A_NON_LYMPHOID_CELL	TYROBP	ITGB7
ELK1_01	PID_IL8_CXCR1_PATHWAY	ARRB2	PLCB2
ETS_Q4	PID_IL8_CXCR1_PATHWAY	ARRB2	PLCB2
ETS1_B	PID_IL8_CXCR1_PATHWAY	PIK3CG	PLCB2
IRF_Q6	BIOCARTA_NKCELLS_PATHWAY	B2M	LAT
ISRE_01	BIOCARTA_NKCELLS_PATHWAY	B2M	LAT
PEA3_Q6	REACTOME_SEMA4D_IN_SEMAPHORIN_SIGNALING	RHOG	PTPRC
NERF_Q2	REACTOME_SIGNALLING_BY_NGF	ARHGAP4
PEA3_Q6	REACTOME_SIGNALLING_BY_NGF	ARHGAP4
YGTCCTTGR_UNKNOWN	HALLMARK_TNFA_SIGNALING_VIA_NFKB	BIRC3
YGTCCTTGR_UNKNOWN	HALLMARK_INFLAMMATORY_RESPONSE	STAB1
ETS2_B	KEGG_CHEMOKINE_SIGNALING_PATHWAY	PLCB2
GGARNTKYCCA_UNKNOWN	KEGG_CHEMOKINE_SIGNALING_PATHWAY	PLCB2
PEA3_Q6	KEGG_CHEMOKINE_SIGNALING_PATHWAY	PLCB2
ETS1_B	REACTOME_SIGNALLING_BY_NGF	VAV1
ETS2_B	KEGG_NEUROTROPHIN_SIGNALING_PATHWAY	ARHGDIB
GGARNTKYCCA_UNKNOWN	KEGG_NEUROTROPHIN_SIGNALING_PATHWAY	ARHGDIB
IRF_Q6	KEGG_NEUROTROPHIN_SIGNALING_PATHWAY	ARHGDIB
ISRE_01	KEGG_CYTOKINE_CYTOKINE_RECEPTOR_INTERACTION	CXCL10
ISRE_01	KEGG_NEUROTROPHIN_SIGNALING_PATHWAY	ARHGDIB
NERF_Q2	KEGG_CYTOKINE_CYTOKINE_RECEPTOR_INTERACTION	CXCL10
PEA3_Q6	KEGG_NEUROTROPHIN_SIGNALING_PATHWAY	ARHGDIB
PU1_Q6	PID_PDGFRB_PATHWAY	PIK3CG
TTCYNRGAA_STAT5B_01	KEGG_CYTOKINE_CYTOKINE_RECEPTOR_INTERACTION	CXCL10
TTCYNRGAA_STAT5B_01	KEGG_NEUROTROPHIN_SIGNALING_PATHWAY	ARHGDIB
YAATNANRNNNCAG_UNKNOWN	KEGG_NEUROTROPHIN_SIGNALING_PATHWAY	ARHGDIB
YGTCCTTGR_UNKNOWN	KEGG_NEUROTROPHIN_SIGNALING_PATHWAY	PIK3CG
ELK1_01	KEGG_B_CELL_RECEPTOR_SIGNALING_PATHWAY	VAV1
ETS_Q4	KEGG_B_CELL_RECEPTOR_SIGNALING_PATHWAY	VAV1
ETS_Q4	REACTOME_CYTOKINE_SIGNALING_IN_IMMUNE_SYSTEM	VAV1
ETS1_B	REACTOME_CYTOKINE_SIGNALING_IN_IMMUNE_SYSTEM	VAV1
ETS2_B	KEGG_B_CELL_RECEPTOR_SIGNALING_PATHWAY	VAV1
GGARNTKYCCA_UNKNOWN	KEGG_B_CELL_RECEPTOR_SIGNALING_PATHWAY	VAV1
PEA3_Q6	KEGG_B_CELL_RECEPTOR_SIGNALING_PATHWAY	PTPN6
PEA3_Q6	REACTOME_SIGNALING_BY_ILS	PTPN6
ELK1_01	REACTOME_PLATELET_ACTIVATION_SIGNALING_AND_AGGREGATION	VAV1
ETS1_B	KEGG_JAK_STAT_SIGNALING_PATHWAY	PIK3CG
IRF_Q6	KEGG_CYTOKINE_CYTOKINE_RECEPTOR_INTERACTION	CXCL10
PEA3_Q6	KEGG_JAK_STAT_SIGNALING_PATHWAY	PTPN6
ELF1_Q6	KEGG_NEUROTROPHIN_SIGNALING_PATHWAY	ARHGDIB
ELK1_01	KEGG_NATURAL_KILLER_CELL_MEDIATED_CYTOTOXICITY	VAV1
ELK1_01	KEGG_NEUROTROPHIN_SIGNALING_PATHWAY	ARHGDIB
ETS1_B	KEGG_CHRONIC_MYELOID_LEUKEMIA	PIK3CG
ETS1_B	KEGG_NATURAL_KILLER_CELL_MEDIATED_CYTOTOXICITY	PIK3CG
ETS1_B	KEGG_NEUROTROPHIN_SIGNALING_PATHWAY	PIK3CG
ETS1_B	PID_PDGFRB_PATHWAY	PIK3CG
ETS2_B	PID_CXCR4_PATHWAY	PLCB2
GGARNTKYCCA_UNKNOWN	HALLMARK_ALLOGRAFT_REJECTION	FYB
GGARNTKYCCA_UNKNOWN	PID_CXCR4_PATHWAY	PLCB2
IRF_Q6	KEGG_NATURAL_KILLER_CELL_MEDIATED_CYTOTOXICITY	LAT
IRF_Q6	PID_CXCR4_PATHWAY	PLCB2
ISRE_01	KEGG_NATURAL_KILLER_CELL_MEDIATED_CYTOTOXICITY	LAT
ISRE_01	PID_CXCR4_PATHWAY	PLCB2
NERF_Q2	HALLMARK_TNFA_SIGNALING_VIA_NFKB	IFIT2
NERF_Q2	KEGG_CHRONIC_MYELOID_LEUKEMIA	PIK3CG
PEA3_Q6	HALLMARK_TNFA_SIGNALING_VIA_NFKB	IFIT2
PU1_Q6	KEGG_CHRONIC_MYELOID_LEUKEMIA	PIK3CG
TTCYNRGAA_STAT5B_01	KEGG_NATURAL_KILLER_CELL_MEDIATED_CYTOTOXICITY	VAV1
TTCYNRGAA_STAT5B_01	KEGG_T_CELL_RECEPTOR_SIGNALING_PATHWAY	VAV1
YAATNANRNNNCAG_UNKNOWN	KEGG_NATURAL_KILLER_CELL_MEDIATED_CYTOTOXICITY	VAV1
YAATNANRNNNCAG_UNKNOWN	KEGG_T_CELL_RECEPTOR_SIGNALING_PATHWAY	VAV1
YGTCCTTGR_UNKNOWN	KEGG_CHRONIC_MYELOID_LEUKEMIA	PIK3CG
ELF1_Q6	KEGG_T_CELL_RECEPTOR_SIGNALING_PATHWAY	VAV1
ELF1_Q6	PID_BCR_5PATHWAY	DAPP1
ELF1_Q6	REACTOME_ANTIGEN_ACTIVATES_B_CELL_RECEPTOR_LEADING_TO_GENERATION_OF_SECOND_MESSENGERS	VAV1
ELK1_01	REACTOME_ANTIGEN_ACTIVATES_B_CELL_RECEPTOR_LEADING_TO_GENERATION_OF_SECOND_MESSENGERS	VAV1
ETS_Q4	HALLMARK_PI3K_AKT_MTOR_SIGNALING	ACTR3
ETS_Q4	KEGG_CYTOKINE_CYTOKINE_RECEPTOR_INTERACTION	CCL2
ETS_Q4	KEGG_T_CELL_RECEPTOR_SIGNALING_PATHWAY	VAV1
ETS_Q4	REACTOME_ANTIGEN_ACTIVATES_B_CELL_RECEPTOR_LEADING_TO_GENERATION_OF_SECOND_MESSENGERS	VAV1
ETS1_B	KEGG_T_CELL_RECEPTOR_SIGNALING_PATHWAY	PIK3CG
ETS1_B	REACTOME_ANTIGEN_ACTIVATES_B_CELL_RECEPTOR_LEADING_TO_GENERATION_OF_SECOND_MESSENGERS	VAV1
ETS2_B	HALLMARK_PI3K_AKT_MTOR_SIGNALING	ACTR3
ETS2_B	KEGG_T_CELL_RECEPTOR_SIGNALING_PATHWAY	LAT
ETS2_B	PID_FCER1_PATHWAY	LAT
ETS2_B	REACTOME_ANTIGEN_ACTIVATES_B_CELL_RECEPTOR_LEADING_TO_GENERATION_OF_SECOND_MESSENGERS	VAV1
GGARNTKYCCA_UNKNOWN	BIOCARTA_MAPK_PATHWAY	DAXX
GGARNTKYCCA_UNKNOWN	HALLMARK_PI3K_AKT_MTOR_SIGNALING	ACTR3
GGARNTKYCCA_UNKNOWN	KEGG_T_CELL_RECEPTOR_SIGNALING_PATHWAY	LAT
GGARNTKYCCA_UNKNOWN	PID_FCER1_PATHWAY	LAT
GGARNTKYCCA_UNKNOWN	REACTOME_ANTIGEN_ACTIVATES_B_CELL_RECEPTOR_LEADING_TO_GENERATION_OF_SECOND_MESSENGERS	VAV1
IRF_Q6	HALLMARK_COMPLEMENT	IRF2
IRF_Q6	HALLMARK_PI3K_AKT_MTOR_SIGNALING	DAPP1
IRF_Q6	KEGG_T_CELL_RECEPTOR_SIGNALING_PATHWAY	LAT
IRF_Q6	PID_BCR_5PATHWAY	DAPP1
IRF_Q6	PID_FCER1_PATHWAY	LAT
IRF_Q6	REACTOME_ANTIGEN_ACTIVATES_B_CELL_RECEPTOR_LEADING_TO_GENERATION_OF_SECOND_MESSENGERS	VAV1
ISRE_01	HALLMARK_COMPLEMENT	IRF2
ISRE_01	HALLMARK_KRAS_SIGNALING_UP	CXCL10
ISRE_01	PID_BCR_5PATHWAY	DAPP1
ISRE_01	PID_FCER1_PATHWAY	LAT
ISRE_01	REACTOME_ANTIGEN_ACTIVATES_B_CELL_RECEPTOR_LEADING_TO_GENERATION_OF_SECOND_MESSENGERS	VAV1
NERF_Q2	HALLMARK_PI3K_AKT_MTOR_SIGNALING	ACTR3
NERF_Q2	PID_BCR_5PATHWAY	PTPN6
NERF_Q2	REACTOME_ANTIGEN_ACTIVATES_B_CELL_RECEPTOR_LEADING_TO_GENERATION_OF_SECOND_MESSENGERS	VAV1
PEA3_Q6	REACTOME_ANTIGEN_ACTIVATES_B_CELL_RECEPTOR_LEADING_TO_GENERATION_OF_SECOND_MESSENGERS	VAV1
PEA3_Q6	REACTOME_IL_3_5_AND_GM_CSF_SIGNALING	PTPN6
PU1_Q6	REACTOME_ANTIGEN_ACTIVATES_B_CELL_RECEPTOR_LEADING_TO_GENERATION_OF_SECOND_MESSENGERS	VAV1
TTCYNRGAA_STAT5B_01	REACTOME_ANTIGEN_ACTIVATES_B_CELL_RECEPTOR_LEADING_TO_GENERATION_OF_SECOND_MESSENGERS	VAV1
YAATNANRNNNCAG_UNKNOWN	HALLMARK_PI3K_AKT_MTOR_SIGNALING	PFN1
YAATNANRNNNCAG_UNKNOWN	REACTOME_ANTIGEN_ACTIVATES_B_CELL_RECEPTOR_LEADING_TO_GENERATION_OF_SECOND_MESSENGERS	VAV1
YAATNANRNNNCAG_UNKNOWN	REACTOME_IL_3_5_AND_GM_CSF_SIGNALING	PTPN6
ELF1_Q6	HALLMARK_G2M_CHECKPOINT	MARCKS
ELF1_Q6	HALLMARK_PI3K_AKT_MTOR_SIGNALING	DAPP1
ELF1_Q6	KEGG_LEUKOCYTE_TRANSENDOTHELIAL_MIGRATION	VAV1
ELF1_Q6	REACTOME_SIGNALING_BY_ILS	VAV1
ELK1_01	KEGG_LEUKOCYTE_TRANSENDOTHELIAL_MIGRATION	SIPA1
ETS_Q4	BIOCARTA_TCR_PATHWAY	VAV1
ETS_Q4	KEGG_LEUKOCYTE_TRANSENDOTHELIAL_MIGRATION	VAV1
ETS_Q4	PID_TCR_PATHWAY	VAV1
ETS_Q4	REACTOME_SIGNALING_BY_ILS	VAV1
ETS1_B	BIOCARTA_TCR_PATHWAY	PIK3CG
ETS1_B	HALLMARK_APOPTOSIS	PLCB2
ETS1_B	HALLMARK_COMPLEMENT	PIK3CG
ETS1_B	KEGG_LEUKOCYTE_TRANSENDOTHELIAL_MIGRATION	PIK3CG
ETS1_B	REACTOME_SIGNALING_BY_ILS	VAV1
ETS2_B	BIOCARTA_TCR_PATHWAY	LAT
ETS2_B	HALLMARK_APOPTOSIS	PLCB2
ETS2_B	KEGG_LEUKOCYTE_TRANSENDOTHELIAL_MIGRATION	SIPA1
ETS2_B	PID_TCR_PATHWAY	LAT
GGARNTKYCCA_UNKNOWN	BIOCARTA_TCR_PATHWAY	LAT
GGARNTKYCCA_UNKNOWN	HALLMARK_APOPTOSIS	PLCB2
GGARNTKYCCA_UNKNOWN	KEGG_LEUKOCYTE_TRANSENDOTHELIAL_MIGRATION	SIPA1
IRF_Q6	BIOCARTA_TCR_PATHWAY	LAT
IRF_Q6	PID_IL12_2PATHWAY	B2M
IRF_Q6	PID_TCR_PATHWAY	LAT
IRF_Q6	REACTOME_SEMAPHORIN_INTERACTIONS	NRP1
ISRE_01	BIOCARTA_TCR_PATHWAY	LAT
ISRE_01	KEGG_LEUKOCYTE_TRANSENDOTHELIAL_MIGRATION	CYBB
ISRE_01	PID_IL12_2PATHWAY	B2M
ISRE_01	PID_TCR_PATHWAY	LAT
NERF_Q2	BIOCARTA_TPO_PATHWAY	PIK3CG
NERF_Q2	HALLMARK_APOPTOSIS	PLCB2
NERF_Q2	REACTOME_SEMAPHORIN_INTERACTIONS	NRP1
NERF_Q2	REACTOME_SIGNALING_BY_ILS	PTPN6
PEA3_Q6	BIOCARTA_TCR_PATHWAY	LAT
PEA3_Q6	BIOCARTA_TPO_PATHWAY	PIK3CG
PEA3_Q6	KEGG_TOLL_LIKE_RECEPTOR_SIGNALING_PATHWAY	CXCL10
PU1_Q6	BIOCARTA_TPO_PATHWAY	PIK3CG
PU1_Q6	REACTOME_SEMAPHORIN_INTERACTIONS	PTPRC
TTCYNRGAA_STAT5B_01	BIOCARTA_TPO_PATHWAY	PIK3CG
TTCYNRGAA_STAT5B_01	KEGG_LEUKOCYTE_TRANSENDOTHELIAL_MIGRATION	NCF1
TTCYNRGAA_STAT5B_01	KEGG_TOLL_LIKE_RECEPTOR_SIGNALING_PATHWAY	CXCL10
TTCYNRGAA_STAT5B_01	PID_IL12_2PATHWAY	B2M
TTCYNRGAA_STAT5B_01	REACTOME_SEMAPHORIN_INTERACTIONS	PTPRC
YAATNANRNNNCAG_UNKNOWN	BIOCARTA_TPO_PATHWAY	PIK3CG
YAATNANRNNNCAG_UNKNOWN	KEGG_LEUKOCYTE_TRANSENDOTHELIAL_MIGRATION	NCF1
YAATNANRNNNCAG_UNKNOWN	REACTOME_SEMAPHORIN_INTERACTIONS	PTPRC
YGTCCTTGR_UNKNOWN	BIOCARTA_TPO_PATHWAY	PIK3CG
ELF1_Q6	BIOCARTA_BCR_PATHWAY	VAV1
ELF1_Q6	BIOCARTA_TCR_PATHWAY	VAV1
ELF1_Q6	HALLMARK_APOPTOSIS	PLCB2
ELF1_Q6	HALLMARK_INFLAMMATORY_RESPONSE	STAB1
ELF1_Q6	HALLMARK_TNFA_SIGNALING_VIA_NFKB	MARCKS
ELF1_Q6	KEGG_TOLL_LIKE_RECEPTOR_SIGNALING_PATHWAY	TLR4
ELF1_Q6	PID_ERBB1_DOWNSTREAM_PATHWAY	IQGAP1
ELF1_Q6	PID_PDGFRB_PATHWAY	IQGAP1
ELF1_Q6	REACTOME_SIGNALING_BY_SCF_KIT	VAV1
ELF1_Q6	SIG_BCR_SIGNALING_PATHWAY	VAV1
ELK1_01	HALLMARK_APOPTOSIS	PLCB2
ELK1_01	HALLMARK_COMPLEMENT	WAS
ELK1_01	HALLMARK_KRAS_SIGNALING_UP	LCP1
ELK1_01	KEGG_FC_EPSILON_RI_SIGNALING_PATHWAY	VAV1
ELK1_01	PID_CXCR4_PATHWAY	PLCB2
ELK1_01	PID_ERBB1_DOWNSTREAM_PATHWAY	ARPC4
ELK1_01	PID_RAC1_REG_PATHWAY	ARHGEF6
ELK1_01	REACTOME_SIGNALING_BY_SCF_KIT	VAV1
ELK1_01	SIG_BCR_SIGNALING_PATHWAY	VAV1
ETS_Q4	BIOCARTA_BCR_PATHWAY	VAV1
ETS_Q4	HALLMARK_APOPTOSIS	PLCB2
ETS_Q4	HALLMARK_INFLAMMATORY_RESPONSE	CCL2
ETS_Q4	HALLMARK_KRAS_SIGNALING_UP	LCP1
ETS_Q4	HALLMARK_TNFA_SIGNALING_VIA_NFKB	CCL2
ETS_Q4	KEGG_FC_EPSILON_RI_SIGNALING_PATHWAY	VAV1
ETS_Q4	PID_GMCSF_PATHWAY	CCL2
ETS_Q4	PID_IL6_7_PATHWAY	VAV1
ETS_Q4	PID_RAC1_REG_PATHWAY	VAV1
ETS_Q4	REACTOME_SIGNALING_BY_SCF_KIT	VAV1
ETS_Q4	SIG_BCR_SIGNALING_PATHWAY	VAV1
ETS1_B	BIOCARTA_BCR_PATHWAY	VAV1
ETS1_B	HALLMARK_KRAS_SIGNALING_UP	LCP1
ETS1_B	KEGG_FC_EPSILON_RI_SIGNALING_PATHWAY	PIK3CG
ETS1_B	KEGG_TOLL_LIKE_RECEPTOR_SIGNALING_PATHWAY	PIK3CG
ETS1_B	PID_GMCSF_PATHWAY	CCL2
ETS1_B	PID_IL6_7_PATHWAY	VAV1
ETS1_B	REACTOME_SIGNALING_BY_SCF_KIT	VAV1
ETS1_B	SIG_BCR_SIGNALING_PATHWAY	VAV1
ETS2_B	BIOCARTA_BCR_PATHWAY	VAV1
ETS2_B	HALLMARK_INTERFERON_GAMMA_RESPONSE	ITGB7
ETS2_B	KEGG_FC_EPSILON_RI_SIGNALING_PATHWAY	LAT
ETS2_B	KEGG_FC_GAMMA_R_MEDIATED_PHAGOCYTOSIS	LAT
ETS2_B	PID_ERBB1_DOWNSTREAM_PATHWAY	ACTR3
ETS2_B	PID_GMCSF_PATHWAY	CCL2
ETS2_B	PID_IL6_7_PATHWAY	VAV1
ETS2_B	PID_PI3KCI_PATHWAY	LAT
ETS2_B	PID_RAC1_REG_PATHWAY	ARHGEF6
ETS2_B	REACTOME_SIGNALING_BY_SCF_KIT	VAV1
ETS2_B	SIG_BCR_SIGNALING_PATHWAY	VAV1
GGARNTKYCCA_UNKNOWN	BIOCARTA_BCR_PATHWAY	VAV1
GGARNTKYCCA_UNKNOWN	KEGG_FC_EPSILON_RI_SIGNALING_PATHWAY	LAT
GGARNTKYCCA_UNKNOWN	KEGG_FC_GAMMA_R_MEDIATED_PHAGOCYTOSIS	LAT
GGARNTKYCCA_UNKNOWN	PID_ERBB1_DOWNSTREAM_PATHWAY	ACTR3
GGARNTKYCCA_UNKNOWN	PID_GMCSF_PATHWAY	CCL2
GGARNTKYCCA_UNKNOWN	PID_IL6_7_PATHWAY	VAV1
GGARNTKYCCA_UNKNOWN	PID_PI3KCI_PATHWAY	LAT
GGARNTKYCCA_UNKNOWN	PID_RAC1_REG_PATHWAY	ARHGEF6
GGARNTKYCCA_UNKNOWN	REACTOME_SIGNALING_BY_SCF_KIT	VAV1
GGARNTKYCCA_UNKNOWN	SIG_BCR_SIGNALING_PATHWAY	VAV1
IRF_Q6	BIOCARTA_BCR_PATHWAY	VAV1
IRF_Q6	BIOCARTA_RHO_PATHWAY	ARHGAP4
IRF_Q6	KEGG_FC_EPSILON_RI_SIGNALING_PATHWAY	LAT
IRF_Q6	KEGG_FC_GAMMA_R_MEDIATED_PHAGOCYTOSIS	NCF1
IRF_Q6	PID_ERBB1_DOWNSTREAM_PATHWAY	ACTR3
IRF_Q6	PID_GMCSF_PATHWAY	CCL2
IRF_Q6	PID_IL6_7_PATHWAY	VAV1
IRF_Q6	PID_RAC1_REG_PATHWAY	ARHGEF6
IRF_Q6	REACTOME_SIGNALING_BY_SCF_KIT	VAV1
IRF_Q6	SIG_BCR_SIGNALING_PATHWAY	VAV1
ISRE_01	BIOCARTA_BCR_PATHWAY	VAV1
ISRE_01	BIOCARTA_RHO_PATHWAY	ARHGAP4
ISRE_01	KEGG_FC_EPSILON_RI_SIGNALING_PATHWAY	LAT
ISRE_01	PID_GMCSF_PATHWAY	CCL2
ISRE_01	PID_IL6_7_PATHWAY	VAV1
ISRE_01	PID_RAC1_REG_PATHWAY	ARHGEF6
ISRE_01	REACTOME_SIGNALING_BY_SCF_KIT	VAV1
ISRE_01	SIG_BCR_SIGNALING_PATHWAY	VAV1
NERF_Q2	BIOCARTA_PDGF_PATHWAY	PIK3CG
NERF_Q2	PID_ERBB1_DOWNSTREAM_PATHWAY	ACTR3
NERF_Q2	PID_IL4_2PATHWAY	PTPN6
NERF_Q2	PID_IL6_7_PATHWAY	VAV1
NERF_Q2	PID_RAC1_REG_PATHWAY	ARHGEF6
NERF_Q2	REACTOME_P75_NTR_RECEPTOR_MEDIATED_SIGNALLING	ARHGAP4
NERF_Q2	REACTOME_TOLL_RECEPTOR_CASCADES	TLR7
NERF_Q2	SIG_BCR_SIGNALING_PATHWAY	VAV1
PEA3_Q6	BIOCARTA_PDGF_PATHWAY	PIK3CG
PEA3_Q6	KEGG_FC_GAMMA_R_MEDIATED_PHAGOCYTOSIS	PTPRC
PEA3_Q6	KEGG_PRIMARY_IMMUNODEFICIENCY	PTPRC
PEA3_Q6	PID_IL4_2PATHWAY	PTPN6
PEA3_Q6	PID_IL6_7_PATHWAY	VAV1
PEA3_Q6	PID_PI3KCI_PATHWAY	LAT
PEA3_Q6	PID_RAC1_REG_PATHWAY	ARHGEF6
PEA3_Q6	REACTOME_COSTIMULATION_BY_THE_CD28_FAMILY	PTPN6
PEA3_Q6	REACTOME_IL_2_SIGNALING	PTPN6
PEA3_Q6	REACTOME_P75_NTR_RECEPTOR_MEDIATED_SIGNALLING	ARHGAP4
PEA3_Q6	REACTOME_SIGNALING_BY_SCF_KIT	PTPN6
PU1_Q6	BIOCARTA_BCR_PATHWAY	VAV1
PU1_Q6	BIOCARTA_PDGF_PATHWAY	PIK3CG
PU1_Q6	BIOCARTA_RHO_PATHWAY	ARHGAP4
PU1_Q6	KEGG_PRIMARY_IMMUNODEFICIENCY	PTPRC
PU1_Q6	PID_GMCSF_PATHWAY	IRF8
PU1_Q6	PID_IL6_7_PATHWAY	VAV1
PU1_Q6	PID_RAC1_REG_PATHWAY	VAV1
PU1_Q6	REACTOME_IL_2_SIGNALING	PTPN6
PU1_Q6	REACTOME_SIGNALING_BY_SCF_KIT	VAV1
PU1_Q6	REACTOME_TOLL_RECEPTOR_CASCADES	TLR4
TTCYNRGAA_STAT5B_01	BIOCARTA_BCR_PATHWAY	VAV1
TTCYNRGAA_STAT5B_01	BIOCARTA_FCER1_PATHWAY	VAV1
TTCYNRGAA_STAT5B_01	BIOCARTA_PDGF_PATHWAY	PIK3CG
TTCYNRGAA_STAT5B_01	BIOCARTA_RHO_PATHWAY	ARHGAP4
TTCYNRGAA_STAT5B_01	KEGG_FC_EPSILON_RI_SIGNALING_PATHWAY	VAV1
TTCYNRGAA_STAT5B_01	PID_GMCSF_PATHWAY	IRF8
TTCYNRGAA_STAT5B_01	PID_IL6_7_PATHWAY	VAV1
TTCYNRGAA_STAT5B_01	PID_PI3KCI_PATHWAY	LAT
TTCYNRGAA_STAT5B_01	REACTOME_COSTIMULATION_BY_THE_CD28_FAMILY	PTPN6
TTCYNRGAA_STAT5B_01	REACTOME_GPVI_MEDIATED_ACTIVATION_CASCADE	VAV1
TTCYNRGAA_STAT5B_01	REACTOME_IL_2_SIGNALING	PTPN6
TTCYNRGAA_STAT5B_01	REACTOME_TOLL_RECEPTOR_CASCADES	TLR4
YAATNANRNNNCAG_UNKNOWN	BIOCARTA_BCR_PATHWAY	VAV1
YAATNANRNNNCAG_UNKNOWN	BIOCARTA_FCER1_PATHWAY	VAV1
YAATNANRNNNCAG_UNKNOWN	KEGG_FC_EPSILON_RI_SIGNALING_PATHWAY	VAV1
YAATNANRNNNCAG_UNKNOWN	PID_GMCSF_PATHWAY	IRF8
YAATNANRNNNCAG_UNKNOWN	PID_IL12_STAT4_PATHWAY	CD86
YAATNANRNNNCAG_UNKNOWN	PID_IL6_7_PATHWAY	VAV1
YAATNANRNNNCAG_UNKNOWN	PID_PI3KCI_PATHWAY	LAT
YAATNANRNNNCAG_UNKNOWN	REACTOME_GPVI_MEDIATED_ACTIVATION_CASCADE	VAV1
YAATNANRNNNCAG_UNKNOWN	REACTOME_IL_2_SIGNALING	PTPN6
YAATNANRNNNCAG_UNKNOWN	REACTOME_RIG_I_MDA5_MEDIATED_INDUCTION_OF_IFN_ALPHA_BETA_PATHWAYS	IRF2
YGTCCTTGR_UNKNOWN	BIOCARTA_BCR_PATHWAY	VAV1
YGTCCTTGR_UNKNOWN	BIOCARTA_PDGF_PATHWAY	PIK3CG
YGTCCTTGR_UNKNOWN	BIOCARTA_RHO_PATHWAY	ARHGAP4
YGTCCTTGR_UNKNOWN	KEGG_PATHOGENIC_ESCHERICHIA_COLI_INFECTION	TLR4
YGTCCTTGR_UNKNOWN	PID_GMCSF_PATHWAY	IRF8
YGTCCTTGR_UNKNOWN	PID_IL4_2PATHWAY	PTPN6
YGTCCTTGR_UNKNOWN	PID_IL6_7_PATHWAY	VAV1
YGTCCTTGR_UNKNOWN	PID_PI3KCI_PATHWAY	PIK3CG
YGTCCTTGR_UNKNOWN	PID_RAC1_REG_PATHWAY	VAV1
YGTCCTTGR_UNKNOWN	REACTOME_IL_2_SIGNALING	PTPN6
YGTCCTTGR_UNKNOWN	REACTOME_RIG_I_MDA5_MEDIATED_INDUCTION_OF_IFN_ALPHA_BETA_PATHWAYS	IRF2
YGTCCTTGR_UNKNOWN	REACTOME_TOLL_RECEPTOR_CASCADES	TLR4
ELF1_Q6	PID_CD8_TCR_PATHWAY	VAV1
ELF1_Q6	PID_IL6_7_PATHWAY	VAV1
ELF1_Q6	PID_PI3KCI_PATHWAY	DAPP1
ELF1_Q6	REACTOME_COSTIMULATION_BY_THE_CD28_FAMILY	VAV1
ELF1_Q6	REACTOME_INTERFERON_SIGNALING	IRF8
ELF1_Q6	REACTOME_TCR_SIGNALING	WAS
ELF1_Q6	ST_T_CELL_SIGNAL_TRANSDUCTION	VAV1
ELK1_01	BIOCARTA_FCER1_PATHWAY	VAV1
ELK1_01	REACTOME_COSTIMULATION_BY_THE_CD28_FAMILY	VAV1
ELK1_01	REACTOME_SEMAPHORIN_INTERACTIONS	NRP1
ELK1_01	REACTOME_TCR_SIGNALING	WAS
ETS_Q4	BIOCARTA_FCER1_PATHWAY	VAV1
ETS_Q4	PID_CD8_TCR_PATHWAY	VAV1
ETS_Q4	PID_FRA_PATHWAY	CCL2
ETS_Q4	REACTOME_COSTIMULATION_BY_THE_CD28_FAMILY	VAV1
ETS_Q4	REACTOME_IL_3_5_AND_GM_CSF_SIGNALING	VAV1
ETS_Q4	REACTOME_SEMAPHORIN_INTERACTIONS	NRP1
ETS_Q4	ST_T_CELL_SIGNAL_TRANSDUCTION	VAV1
ETS1_B	PID_FRA_PATHWAY	CCL2
ETS1_B	PID_PI3KCI_PATHWAY	PIK3CG
ETS1_B	REACTOME_COSTIMULATION_BY_THE_CD28_FAMILY	VAV1
ETS1_B	REACTOME_GPVI_MEDIATED_ACTIVATION_CASCADE	PIK3CG
ETS1_B	REACTOME_IL_3_5_AND_GM_CSF_SIGNALING	VAV1
ETS2_B	BIOCARTA_FCER1_PATHWAY	VAV1
ETS2_B	PID_CD8_TCR_PATHWAY	LAT
ETS2_B	PID_FRA_PATHWAY	CCL2
ETS2_B	REACTOME_COSTIMULATION_BY_THE_CD28_FAMILY	VAV1
ETS2_B	REACTOME_GPVI_MEDIATED_ACTIVATION_CASCADE	LAT
ETS2_B	REACTOME_IL_3_5_AND_GM_CSF_SIGNALING	VAV1
ETS2_B	REACTOME_TCR_SIGNALING	LAT
ETS2_B	ST_T_CELL_SIGNAL_TRANSDUCTION	LAT
GGARNTKYCCA_UNKNOWN	BIOCARTA_FCER1_PATHWAY	VAV1
GGARNTKYCCA_UNKNOWN	BIOCARTA_P38MAPK_PATHWAY	DAXX
GGARNTKYCCA_UNKNOWN	PID_CD8_TCR_PATHWAY	LAT
GGARNTKYCCA_UNKNOWN	PID_FRA_PATHWAY	CCL2
GGARNTKYCCA_UNKNOWN	REACTOME_COSTIMULATION_BY_THE_CD28_FAMILY	VAV1
GGARNTKYCCA_UNKNOWN	REACTOME_GPVI_MEDIATED_ACTIVATION_CASCADE	LAT
GGARNTKYCCA_UNKNOWN	REACTOME_IL_3_5_AND_GM_CSF_SIGNALING	VAV1
GGARNTKYCCA_UNKNOWN	REACTOME_TCR_SIGNALING	FYB
GGARNTKYCCA_UNKNOWN	ST_T_CELL_SIGNAL_TRANSDUCTION	LAT
IRF_Q6	BIOCARTA_FCER1_PATHWAY	VAV1
IRF_Q6	BIOCARTA_P38MAPK_PATHWAY	DAXX
IRF_Q6	HALLMARK_IL6_JAK_STAT3_SIGNALING	CXCL10
IRF_Q6	KEGG_CYTOSOLIC_DNA_SENSING_PATHWAY	CXCL10
IRF_Q6	PID_CD8_TCR_PATHWAY	B2M
IRF_Q6	PID_FRA_PATHWAY	CCL2
IRF_Q6	REACTOME_COSTIMULATION_BY_THE_CD28_FAMILY	VAV1
IRF_Q6	REACTOME_GPVI_MEDIATED_ACTIVATION_CASCADE	LAT
IRF_Q6	REACTOME_IL_3_5_AND_GM_CSF_SIGNALING	VAV1
IRF_Q6	REACTOME_TCR_SIGNALING	FYB
IRF_Q6	ST_T_CELL_SIGNAL_TRANSDUCTION	LAT
ISRE_01	BIOCARTA_FCER1_PATHWAY	VAV1
ISRE_01	HALLMARK_IL6_JAK_STAT3_SIGNALING	CXCL10
ISRE_01	KEGG_CYTOSOLIC_DNA_SENSING_PATHWAY	CXCL10
ISRE_01	PID_CD8_TCR_PATHWAY	B2M
ISRE_01	PID_CXCR3_PATHWAY	CXCL10
ISRE_01	PID_FRA_PATHWAY	CCL2
ISRE_01	REACTOME_COSTIMULATION_BY_THE_CD28_FAMILY	VAV1
ISRE_01	REACTOME_GPVI_MEDIATED_ACTIVATION_CASCADE	LAT
ISRE_01	REACTOME_IL_3_5_AND_GM_CSF_SIGNALING	VAV1
ISRE_01	ST_T_CELL_SIGNAL_TRANSDUCTION	LAT
NERF_Q2	HALLMARK_IL6_JAK_STAT3_SIGNALING	CXCL10
NERF_Q2	KEGG_CYTOSOLIC_DNA_SENSING_PATHWAY	CXCL10
NERF_Q2	PID_CXCR3_PATHWAY	CXCL10
NERF_Q2	PID_FRA_PATHWAY	CCL2
NERF_Q2	REACTOME_IL_2_SIGNALING	PTPN6
NERF_Q2	REACTOME_IMMUNOREGULATORY_INTERACTIONS_BETWEEN_A_LYMPHOID_AND_A_NON_LYMPHOID_CELL	ITGB7
NERF_Q2	REACTOME_TCR_SIGNALING	LAT
NERF_Q2	ST_T_CELL_SIGNAL_TRANSDUCTION	LAT
PEA3_Q6	KEGG_CYTOSOLIC_DNA_SENSING_PATHWAY	CXCL10
PEA3_Q6	PID_CXCR3_PATHWAY	CXCL10
PEA3_Q6	PID_FRA_PATHWAY	CCL2
PEA3_Q6	PID_IL8_CXCR1_PATHWAY	PLCB2
PEA3_Q6	PID_IL8_CXCR2_PATHWAY	PLCB2
PEA3_Q6	REACTOME_GPVI_MEDIATED_ACTIVATION_CASCADE	RHOG
PEA3_Q6	REACTOME_TCR_SIGNALING	PTPRC
PEA3_Q6	ST_T_CELL_SIGNAL_TRANSDUCTION	PTPRC
PU1_Q6	KEGG_CYTOSOLIC_DNA_SENSING_PATHWAY	CXCL10
PU1_Q6	KEGG_LEISHMANIA_INFECTION	TLR4
PU1_Q6	KEGG_PATHOGENIC_ESCHERICHIA_COLI_INFECTION	TLR4
PU1_Q6	PID_CXCR3_PATHWAY	CXCL10
PU1_Q6	PID_FRA_PATHWAY	CCL2
PU1_Q6	REACTOME_ACTIVATED_TLR4_SIGNALLING	TLR4
PU1_Q6	REACTOME_TCR_SIGNALING	PTPRC
PU1_Q6	ST_T_CELL_SIGNAL_TRANSDUCTION	VAV1
TTCYNRGAA_STAT5B_01	HALLMARK_IL6_JAK_STAT3_SIGNALING	CXCL10
TTCYNRGAA_STAT5B_01	KEGG_PATHOGENIC_ESCHERICHIA_COLI_INFECTION	TLR4
TTCYNRGAA_STAT5B_01	PID_CD8_TCR_DOWNSTREAM_PATHWAY	B2M
TTCYNRGAA_STAT5B_01	PID_CXCR3_PATHWAY	CXCL10
TTCYNRGAA_STAT5B_01	PID_FRA_PATHWAY	CCL2
TTCYNRGAA_STAT5B_01	PID_ILK_PATHWAY	ARHGEF6
TTCYNRGAA_STAT5B_01	REACTOME_ACTIVATED_TLR4_SIGNALLING	TLR4
TTCYNRGAA_STAT5B_01	ST_T_CELL_SIGNAL_TRANSDUCTION	VAV1
YAATNANRNNNCAG_UNKNOWN	KEGG_LEISHMANIA_INFECTION	TLR4
YAATNANRNNNCAG_UNKNOWN	KEGG_PATHOGENIC_ESCHERICHIA_COLI_INFECTION	TLR4
YAATNANRNNNCAG_UNKNOWN	PID_CXCR3_PATHWAY	CXCL10
YAATNANRNNNCAG_UNKNOWN	PID_FRA_PATHWAY	CCL2
YAATNANRNNNCAG_UNKNOWN	PID_ILK_PATHWAY	ARHGEF6
YAATNANRNNNCAG_UNKNOWN	ST_TUMOR_NECROSIS_FACTOR_PATHWAY	BIRC3
YGTCCTTGR_UNKNOWN	PID_EPO_PATHWAY	PTPN6
YGTCCTTGR_UNKNOWN	PID_FRA_PATHWAY	CCL2
YGTCCTTGR_UNKNOWN	REACTOME_ACTIVATED_TLR4_SIGNALLING	TLR4
YGTCCTTGR_UNKNOWN	REACTOME_TCR_SIGNALING	PTPRC
YGTCCTTGR_UNKNOWN	ST_T_CELL_SIGNAL_TRANSDUCTION	VAV1
YGTCCTTGR_UNKNOWN	ST_TUMOR_NECROSIS_FACTOR_PATHWAY	BIRC3
ELF1_Q6	KEGG_LEISHMANIA_INFECTION	TLR4
ELF1_Q6	PID_GMCSF_PATHWAY	IRF8
ELF1_Q6	PID_ILK_PATHWAY	IQGAP1
ELF1_Q6	PID_RAC1_REG_PATHWAY	VAV1
ELF1_Q6	REACTOME_ACTIVATED_TLR4_SIGNALLING	TLR4
ELF1_Q6	REACTOME_IL_3_5_AND_GM_CSF_SIGNALING	VAV1
ELF1_Q6	REACTOME_INTERFERON_GAMMA_SIGNALING	IRF8
ELF1_Q6	REACTOME_TOLL_RECEPTOR_CASCADES	TLR4
ELF1_Q6	SA_B_CELL_RECEPTOR_COMPLEXES	VAV1
ELF1_Q6	ST_B_CELL_ANTIGEN_RECEPTOR	VAV1
ELK1_01	BIOCARTA_RHO_PATHWAY	ARPC4
ELK1_01	HALLMARK_INTERFERON_ALPHA_RESPONSE	IFI30
ELK1_01	PID_IL8_CXCR2_PATHWAY	PLCB2
ELK1_01	PID_ILK_PATHWAY	ARHGEF6
ELK1_01	REACTOME_GENERATION_OF_SECOND_MESSENGER_MOLECULES	WAS
ELK1_01	REACTOME_IL_3_5_AND_GM_CSF_SIGNALING	VAV1
ELK1_01	REACTOME_INTERFERON_GAMMA_SIGNALING	IRF8
ELK1_01	ST_B_CELL_ANTIGEN_RECEPTOR	VAV1
ETS_Q4	HALLMARK_INTERFERON_ALPHA_RESPONSE	IFI30
ETS_Q4	PID_ILK_PATHWAY	ARHGEF6
ETS_Q4	REACTOME_GPVI_MEDIATED_ACTIVATION_CASCADE	VAV1
ETS_Q4	SA_B_CELL_RECEPTOR_COMPLEXES	VAV1
ETS_Q4	ST_B_CELL_ANTIGEN_RECEPTOR	VAV1
ETS1_B	BIOCARTA_PDGF_PATHWAY	PIK3CG
ETS1_B	KEGG_PATHOGENIC_ESCHERICHIA_COLI_INFECTION	ARPC4
ETS1_B	PID_ILK_PATHWAY	ARHGEF6
ETS1_B	SA_B_CELL_RECEPTOR_COMPLEXES	VAV1
ETS1_B	ST_B_CELL_ANTIGEN_RECEPTOR	VAV1
ETS2_B	BIOCARTA_HIVNEF_PATHWAY	ARHGDIB
ETS2_B	BIOCARTA_PDGF_PATHWAY	PIK3CG
ETS2_B	BIOCARTA_TNFR1_PATHWAY	ARHGDIB
ETS2_B	KEGG_PATHOGENIC_ESCHERICHIA_COLI_INFECTION	ARPC4
ETS2_B	PID_ILK_PATHWAY	ARHGEF6
ETS2_B	REACTOME_GENERATION_OF_SECOND_MESSENGER_MOLECULES	LAT
ETS2_B	SA_B_CELL_RECEPTOR_COMPLEXES	VAV1
ETS2_B	ST_B_CELL_ANTIGEN_RECEPTOR	VAV1
GGARNTKYCCA_UNKNOWN	BIOCARTA_PDGF_PATHWAY	PIK3CG
GGARNTKYCCA_UNKNOWN	BIOCARTA_TNFR1_PATHWAY	ARHGDIB
GGARNTKYCCA_UNKNOWN	KEGG_PATHOGENIC_ESCHERICHIA_COLI_INFECTION	ARPC4
GGARNTKYCCA_UNKNOWN	PID_ILK_PATHWAY	ARHGEF6
GGARNTKYCCA_UNKNOWN	REACTOME_GENERATION_OF_SECOND_MESSENGER_MOLECULES	FYB
GGARNTKYCCA_UNKNOWN	SA_B_CELL_RECEPTOR_COMPLEXES	VAV1
GGARNTKYCCA_UNKNOWN	ST_B_CELL_ANTIGEN_RECEPTOR	VAV1
IRF_Q6	BIOCARTA_TNFR1_PATHWAY	ARHGDIB
IRF_Q6	KEGG_LEISHMANIA_INFECTION	NCF1
IRF_Q6	KEGG_PATHOGENIC_ESCHERICHIA_COLI_INFECTION	ARPC4
IRF_Q6	PID_CD8_TCR_DOWNSTREAM_PATHWAY	B2M
IRF_Q6	PID_ILK_PATHWAY	ARHGEF6
IRF_Q6	REACTOME_GENERATION_OF_SECOND_MESSENGER_MOLECULES	FYB
IRF_Q6	SA_B_CELL_RECEPTOR_COMPLEXES	VAV1
IRF_Q6	ST_B_CELL_ANTIGEN_RECEPTOR	VAV1
ISRE_01	BIOCARTA_TNFR1_PATHWAY	ARHGDIB
ISRE_01	KEGG_PATHOGENIC_ESCHERICHIA_COLI_INFECTION	ARPC4
ISRE_01	PID_CD8_TCR_DOWNSTREAM_PATHWAY	B2M
ISRE_01	PID_ILK_PATHWAY	ARHGEF6
ISRE_01	REACTOME_CHEMOKINE_RECEPTORS_BIND_CHEMOKINES	CXCL10
ISRE_01	REACTOME_GENERATION_OF_SECOND_MESSENGER_MOLECULES	FYB
ISRE_01	SA_B_CELL_RECEPTOR_COMPLEXES	VAV1
ISRE_01	ST_B_CELL_ANTIGEN_RECEPTOR	VAV1
NERF_Q2	BIOCARTA_HIVNEF_PATHWAY	ARHGDIB
NERF_Q2	BIOCARTA_TNFR1_PATHWAY	ARHGDIB
NERF_Q2	KEGG_LEISHMANIA_INFECTION	PTPN6
NERF_Q2	PID_EPO_PATHWAY	PTPN6
NERF_Q2	PID_ILK_PATHWAY	ARHGEF6
NERF_Q2	REACTOME_CHEMOKINE_RECEPTORS_BIND_CHEMOKINES	CXCL10
NERF_Q2	REACTOME_GENERATION_OF_SECOND_MESSENGER_MOLECULES	LAT
NERF_Q2	SA_B_CELL_RECEPTOR_COMPLEXES	VAV1
NERF_Q2	ST_B_CELL_ANTIGEN_RECEPTOR	VAV1
PEA3_Q6	BIOCARTA_HIVNEF_PATHWAY	ARHGDIB
PEA3_Q6	BIOCARTA_TCYTOTOXIC_PATHWAY	PTPRC
PEA3_Q6	BIOCARTA_TNFR1_PATHWAY	ARHGDIB
PEA3_Q6	KEGG_LEISHMANIA_INFECTION	PTPN6
PEA3_Q6	PID_EPO_PATHWAY	PTPN6
PEA3_Q6	REACTOME_CHEMOKINE_RECEPTORS_BIND_CHEMOKINES	CXCL10
PEA3_Q6	SA_B_CELL_RECEPTOR_COMPLEXES	VAV1
PU1_Q6	BIOCARTA_NKCELLS_PATHWAY	VAV1
PU1_Q6	BIOCARTA_TCYTOTOXIC_PATHWAY	PTPRC
PU1_Q6	BIOCARTA_TNFR1_PATHWAY	ARHGDIB
PU1_Q6	KEGG_ANTIGEN_PROCESSING_AND_PRESENTATION	CIITA
PU1_Q6	KEGG_NOD_LIKE_RECEPTOR_SIGNALING_PATHWAY	BIRC3
PU1_Q6	PID_EPO_PATHWAY	PTPN6
PU1_Q6	REACTOME_CHEMOKINE_RECEPTORS_BIND_CHEMOKINES	CXCL10
PU1_Q6	REACTOME_NUCLEOTIDE_BINDING_DOMAIN_LEUCINE_RICH_REPEAT_CONTAINING_RECEPTOR_NLR_SIGNALING_PATHWAYS	BIRC3
PU1_Q6	SA_B_CELL_RECEPTOR_COMPLEXES	VAV1
PU1_Q6	ST_B_CELL_ANTIGEN_RECEPTOR	VAV1
PU1_Q6	ST_TUMOR_NECROSIS_FACTOR_PATHWAY	BIRC3
TTCYNRGAA_STAT5B_01	BIOCARTA_TCYTOTOXIC_PATHWAY	PTPRC
TTCYNRGAA_STAT5B_01	BIOCARTA_TNFR1_PATHWAY	ARHGDIB
TTCYNRGAA_STAT5B_01	KEGG_NOD_LIKE_RECEPTOR_SIGNALING_PATHWAY	CASP1
TTCYNRGAA_STAT5B_01	PID_EPO_PATHWAY	PTPN6
TTCYNRGAA_STAT5B_01	PID_IFNG_PATHWAY	CASP1
TTCYNRGAA_STAT5B_01	REACTOME_CHEMOKINE_RECEPTORS_BIND_CHEMOKINES	CXCL10
TTCYNRGAA_STAT5B_01	REACTOME_GENERATION_OF_SECOND_MESSENGER_MOLECULES	EVL
TTCYNRGAA_STAT5B_01	REACTOME_NUCLEOTIDE_BINDING_DOMAIN_LEUCINE_RICH_REPEAT_CONTAINING_RECEPTOR_NLR_SIGNALING_PATHWAYS	CASP1
TTCYNRGAA_STAT5B_01	SA_B_CELL_RECEPTOR_COMPLEXES	VAV1
TTCYNRGAA_STAT5B_01	ST_B_CELL_ANTIGEN_RECEPTOR	VAV1
TTCYNRGAA_STAT5B_01	ST_TUMOR_NECROSIS_FACTOR_PATHWAY	BIRC3
YAATNANRNNNCAG_UNKNOWN	BIOCARTA_HIVNEF_PATHWAY	BIRC3
YAATNANRNNNCAG_UNKNOWN	BIOCARTA_TCYTOTOXIC_PATHWAY	PTPRC
YAATNANRNNNCAG_UNKNOWN	BIOCARTA_TNFR1_PATHWAY	ARHGDIB
YAATNANRNNNCAG_UNKNOWN	KEGG_SYSTEMIC_LUPUS_ERYTHEMATOSUS	CD86
YAATNANRNNNCAG_UNKNOWN	PID_EPO_PATHWAY	PTPN6
YAATNANRNNNCAG_UNKNOWN	PID_IFNG_PATHWAY	CASP1
YAATNANRNNNCAG_UNKNOWN	REACTOME_CHEMOKINE_RECEPTORS_BIND_CHEMOKINES	CCL5
YAATNANRNNNCAG_UNKNOWN	REACTOME_GENERATION_OF_SECOND_MESSENGER_MOLECULES	EVL
YAATNANRNNNCAG_UNKNOWN	SA_B_CELL_RECEPTOR_COMPLEXES	VAV1
YGTCCTTGR_UNKNOWN	BIOCARTA_TCYTOTOXIC_PATHWAY	PTPRC
YGTCCTTGR_UNKNOWN	SA_B_CELL_RECEPTOR_COMPLEXES	VAV1
YGTCCTTGR_UNKNOWN	ST_B_CELL_ANTIGEN_RECEPTOR	VAV1
ELF1_Q6	BIOCARTA_CALCINEURIN_PATHWAY	MARCKS
ELF1_Q6	BIOCARTA_HIVNEF_PATHWAY	ARHGDIB
ELF1_Q6	BIOCARTA_NKCELLS_PATHWAY	VAV1
ELF1_Q6	BIOCARTA_TNFR1_PATHWAY	ARHGDIB
ELF1_Q6	REACTOME_GENERATION_OF_SECOND_MESSENGER_MOLECULES	WAS
ELF1_Q6	REACTOME_SIGNAL_REGULATORY_PROTEIN_SIRP_FAMILY_INTERACTIONS	TYROBP
ELK1_01	BIOCARTA_HIVNEF_PATHWAY	ARHGDIB
ELK1_01	BIOCARTA_NKCELLS_PATHWAY	VAV1
ELK1_01	BIOCARTA_TNFR1_PATHWAY	ARHGDIB
ELK1_01	REACTOME_IMMUNOREGULATORY_INTERACTIONS_BETWEEN_A_LYMPHOID_AND_A_NON_LYMPHOID_CELL	ITGB7
ELK1_01	REACTOME_SIGNAL_REGULATORY_PROTEIN_SIRP_FAMILY_INTERACTIONS	SIRPA
ETS_Q4	BIOCARTA_CCR5_PATHWAY	CCL2
ETS_Q4	BIOCARTA_NKCELLS_PATHWAY	VAV1
ETS_Q4	KEGG_NOD_LIKE_RECEPTOR_SIGNALING_PATHWAY	CCL2
ETS_Q4	PID_IL23_PATHWAY	CCL2
ETS1_B	BIOCARTA_CCR5_PATHWAY	CCL2
ETS1_B	BIOCARTA_NKCELLS_PATHWAY	VAV1
ETS1_B	BIOCARTA_TPO_PATHWAY	PIK3CG
ETS2_B	BIOCARTA_CCR5_PATHWAY	CCL2
ETS2_B	BIOCARTA_NKCELLS_PATHWAY	LAT
ETS2_B	BIOCARTA_TPO_PATHWAY	PIK3CG
ETS2_B	PID_IL8_CXCR1_PATHWAY	PLCB2
ETS2_B	REACTOME_SIGNAL_REGULATORY_PROTEIN_SIRP_FAMILY_INTERACTIONS	TYROBP
GGARNTKYCCA_UNKNOWN	BIOCARTA_CCR5_PATHWAY	CCL2
GGARNTKYCCA_UNKNOWN	BIOCARTA_NKCELLS_PATHWAY	LAT
GGARNTKYCCA_UNKNOWN	BIOCARTA_TPO_PATHWAY	PIK3CG
GGARNTKYCCA_UNKNOWN	PID_IL8_CXCR1_PATHWAY	PLCB2
GGARNTKYCCA_UNKNOWN	REACTOME_SIGNAL_REGULATORY_PROTEIN_SIRP_FAMILY_INTERACTIONS	FYB
IRF_Q6	BIOCARTA_CCR5_PATHWAY	CCL2
IRF_Q6	BIOCARTA_TPO_PATHWAY	PIK3CG
IRF_Q6	KEGG_PRIMARY_IMMUNODEFICIENCY	CIITA
IRF_Q6	PID_CXCR3_PATHWAY	CXCL10
IRF_Q6	PID_IL8_CXCR1_PATHWAY	PLCB2
IRF_Q6	REACTOME_CHEMOKINE_RECEPTORS_BIND_CHEMOKINES	CXCL10
ISRE_01	BIOCARTA_CCR5_PATHWAY	CCL2
ISRE_01	BIOCARTA_TPO_PATHWAY	PIK3CG
ISRE_01	PID_IL8_CXCR1_PATHWAY	PLCB2
NERF_Q2	BIOCARTA_CCR5_PATHWAY	CCL2
NERF_Q2	REACTOME_REGULATION_OF_IFNA_SIGNALING	PTPN6
NERF_Q2	REACTOME_SIGNAL_REGULATORY_PROTEIN_SIRP_FAMILY_INTERACTIONS	PTPN6
PEA3_Q6	BIOCARTA_CCR5_PATHWAY	CCL2
PEA3_Q6	REACTOME_REGULATION_OF_IFNA_SIGNALING	PTPN6
PEA3_Q6	REACTOME_SEMA4D_INDUCED_CELL_MIGRATION_AND_GROWTH_CONE_COLLAPSE	RHOG
PEA3_Q6	REACTOME_SIGNAL_REGULATORY_PROTEIN_SIRP_FAMILY_INTERACTIONS	PTPN6
PU1_Q6	BIOCARTA_CCR5_PATHWAY	CCL2
PU1_Q6	REACTOME_REGULATION_OF_IFNA_SIGNALING	PTPN6
PU1_Q6	REACTOME_SEMA4D_IN_SEMAPHORIN_SIGNALING	PTPRC
PU1_Q6	REACTOME_SIGNAL_REGULATORY_PROTEIN_SIRP_FAMILY_INTERACTIONS	SIRPA
TTCYNRGAA_STAT5B_01	BIOCARTA_CCR5_PATHWAY	CCL2
TTCYNRGAA_STAT5B_01	REACTOME_SEMA4D_IN_SEMAPHORIN_SIGNALING	PTPRC
YAATNANRNNNCAG_UNKNOWN	BIOCARTA_CCR5_PATHWAY	CCL2
YAATNANRNNNCAG_UNKNOWN	REACTOME_SEMA4D_IN_SEMAPHORIN_SIGNALING	PTPRC
YGTCCTTGR_UNKNOWN	BIOCARTA_CCR5_PATHWAY	CCL2
YGTCCTTGR_UNKNOWN	REACTOME_REGULATION_OF_IFNA_SIGNALING	PTPN6
ELF1_Q6	KEGG_SYSTEMIC_LUPUS_ERYTHEMATOSUS	C1QA
ELF1_Q6	REACTOME_INTERFERON_ALPHA_BETA_SIGNALING	IRF8
ELK1_01	KEGG_ANTIGEN_PROCESSING_AND_PRESENTATION	IFI30
ELK1_01	KEGG_SYSTEMIC_LUPUS_ERYTHEMATOSUS	C1QA
ELK1_01	REACTOME_INTERFERON_ALPHA_BETA_SIGNALING	IRF8
ETS_Q4	KEGG_SYSTEMIC_LUPUS_ERYTHEMATOSUS	C1QA
ETS_Q4	REACTOME_CHEMOKINE_RECEPTORS_BIND_CHEMOKINES	CCL2
ETS_Q4	REACTOME_INTERFERON_ALPHA_BETA_SIGNALING	IRF8
ETS1_B	KEGG_SYSTEMIC_LUPUS_ERYTHEMATOSUS	C1QA
ETS1_B	REACTOME_CHEMOKINE_RECEPTORS_BIND_CHEMOKINES	CCL2
ETS1_B	REACTOME_INTERFERON_ALPHA_BETA_SIGNALING	IRF8
ETS2_B	KEGG_SYSTEMIC_LUPUS_ERYTHEMATOSUS	C1QA
ETS2_B	REACTOME_CHEMOKINE_RECEPTORS_BIND_CHEMOKINES	CCL2
GGARNTKYCCA_UNKNOWN	KEGG_SYSTEMIC_LUPUS_ERYTHEMATOSUS	C1QA
GGARNTKYCCA_UNKNOWN	REACTOME_CHEMOKINE_RECEPTORS_BIND_CHEMOKINES	CCL2
IRF_Q6	REACTOME_AMYLOIDS	B2M
ISRE_01	REACTOME_AMYLOIDS	B2M
NERF_Q2	REACTOME_AMYLOIDS	B2M
NERF_Q2	REACTOME_REGULATION_OF_IFNG_SIGNALING	PTPN6
PEA3_Q6	REACTOME_AMYLOIDS	B2M
PEA3_Q6	REACTOME_REGULATION_OF_IFNG_SIGNALING	PTPN6
PU1_Q6	REACTOME_AMYLOIDS	B2M
PU1_Q6	REACTOME_REGULATION_OF_IFNG_SIGNALING	PTPN6
TTCYNRGAA_STAT5B_01	REACTOME_AMYLOIDS	B2M
TTCYNRGAA_STAT5B_01	REACTOME_REGULATION_OF_IFNG_SIGNALING	PTPN6
YAATNANRNNNCAG_UNKNOWN	REACTOME_REGULATION_OF_IFNG_SIGNALING	PTPN6
YGTCCTTGR_UNKNOWN	REACTOME_REGULATION_OF_IFNG_SIGNALING	PTPN6
