# Supplementary material for: Charting the transcriptional landscape of cells of renin lineage following podocyte depletion
Source: PLoS One. 2017 Dec 12;12(12):e0189084. doi: 10.1371/journal.pone.0189084 (PMC5726629; doi:10.1371/journal.pone.0189084)
Supplement: S12 Table — (XLSX) [file pone.0189084.s013.xlsx]

## Sheet: Sheet1
S12 Table. Fold change (log2) and adjusted p-values (FDR) of upregulated genes which exist in both upregulated transcription factor and pathway gene sets
Gene Symbol	Log2[fold change]	FDR
FCER1G	2.42021	1.81e-06
VAV1	2.32272	2.36e-06
C1QA	2.28532	3.24e-06
WAS	2.27129	1.81e-06
FYB	2.1608	3.34e-06
LY86	2.12069	6.39e-06
CTSS	2.1068	4.35e-06
ARPC1B	2.05503	1.502e-05
MARCKS	2.01233	3.24e-06
PSMB9	1.9449	2.36e-06
GPR65	1.92713	2.07e-06
CD74	1.92356	3.145e-05
ARRB2	1.91578	1.19e-06
CYBB	1.86822	1.56e-05
PTPRC	1.79305	3.425e-05
CSF1R	1.76426	6.09445e-05
ARHGDIB	1.60722	0.000259458
TYROBP	1.57791	1.93e-05
IRF8	1.57058	1.89e-05
LCP1	1.55722	2.01e-05
IFI30	1.54258	0.000688296
CASP1	1.49358	3.35e-05
ASB2	1.49054	1.13e-05
PTPN6	1.37899	0.000165476
HCLS1	1.36741	9.96e-06
SIRPA	1.36176	0.00013765
GNGT2	1.34843	0.00021397
SLA	1.34364	0.000493606
EVL	1.34189	8.82e-05
CCL5	1.31487	0.00014294
UNC93B1	1.31262	0.000625159
ARHGEF6	1.30612	0.000194538
ITGB7	1.30112	5.17e-05
ARHGAP4	1.28541	7.84e-05
CD86	1.27692	0.000321589
PSMB10	1.22383	0.000338017
NCF1	1.2181	0.00022068
PSMB8	1.2127	9.16e-05
IER5	1.20175	9.47e-05
PSME1	1.19919	9.67115e-05
ACTR3	1.18848	0.000270331
STAB1	1.18143	8.57e-05
BIRC3	1.18114	0.00025587
IFIT2	1.17602	5.545e-05
CCL2	1.14318	0.000558208
ARPC4	1.14014	0.000549772
PFN1	1.12503	0.000763293
IQGAP1	1.115	0.000695771
CAP1	1.08323	0.000602287
B2M	1.06474	0.00082898
IRF2	1.04101	0.000869378
FGD2	1.03195	8.82e-05
LGALS3BP	1.01736	9.42e-05
PLCB2	0.960967	6.32e-05
LAT	0.953438	0.000558208
NRP1	0.92159	0.000778064
CXCL10	0.91491	0.000856201
HCST	0.907398	0.000184
SPARC	0.805118	0.000724391
RTP4	0.799285	0.000457562
BST2	0.758591	0.000831568
PIK3AP1	0.752404	0.00060928
CIITA	0.715232	0.000874805
TLR7	0.693031	0.000988431
DAPP1	0.688545	0.000633111
PIK3CG	0.681373	0.00035914
TLR4	0.680086	0.000640219
RHOG	0.675535	0.00061916
DHX58	0.655169	0.000102257
SIPA1	0.610832	0.000122605
DAXX	0.597094	0.000585306
TAP1	0.495198	4.92e-05
BATF2	0.374718	0.000456564
